# Supplementary material for: Multi-Level Effects of Acute Heat Stress on Gill Tissue of Gymnocypris eckloni: Integrating Histopathology, Biochemistry, Apoptosis and Transcriptomics
Source: Animals (Basel). 2026 Jun 8;16(12):1762. doi: 10.3390/ani16121762 (PMC13296344; doi:10.3390/ani16121762)
Supplement: Supplementary file 1 [file animals-16-01762-s001.zip]

Archive with 5 entries (4 files):
- Supplementarty figures/
- Supplementarty figures/Figure S1.pdf
- Supplementarty figures/Figure S2.pdf
- Supplementarty figures/Figure S3.pdf
- Supplementary tables.xlsx
