# Supplementary material for: Multi-Level Effects of Acute Heat Stress on Gill Tissue of Gymnocypris eckloni: Integrating Histopathology, Biochemistry, Apoptosis and Transcriptomics
Source: Animals (Basel). 2026 Jun 8;16(12):1762. doi: 10.3390/ani16121762 (PMC13296344; doi:10.3390/ani16121762)
Supplement: Supplementary file 1 [file animals-16-01762-s001.zip › Supplementary tables.xlsx]

## Sheet: Table S1
Table S1. Results of the read alignment rate statistics against the reference genome
Sample	Total reads	Total mapped reads	Multiple mapped	Uniquely mapped	Read-1	Read-2	Reads map to '+'	Reads map to '-'	Non-splice reads	Splice reads	Reads mapped in proper pairs
AH 1	44648500	33410691(74.83%)	1913957(4.29%)	31496734(70.54%)	15731263(35.23%)	15765471(35.31%)	15738231(35.25%)	15758503(35.29%)	14413817(32.28%)	17082917(38.26%)	30379020(68.04%)
AH 2	43165410	32593600(75.51%)	1786232(4.14%)	30807368(71.37%)	15386254(35.64%)	15421114(35.73%)	15395445(35.67%)	15411923(35.70%)	14425173(33.42%)	16382195(37.95%)	29713978(68.84%)
AH 3	41081280	31218129(75.99%)	1636848(3.98%)	29581281(72.01%)	14781523(35.98%)	14799758(36.03%)	14777478(35.97%)	14803803(36.04%)	13364538(32.53%)	16216743(39.47%)	28515686(69.41%)
CG 1	44657016	33763145(75.61%)	1685752(3.77%)	32077393(71.83%)	16025501(35.89%)	16051892(35.94%)	16026932(35.89%)	16050461(35.94%)	15426249(34.54%)	16651144(37.29%)	30842888(69.07%)
CG 2	47032768	35460567(75.40%)	1709899(3.64%)	33750668(71.76%)	16856376(35.84%)	16894292(35.92%)	16863262(35.85%)	16887406(35.91%)	16352507(34.77%)	17398161(36.99%)	32457354(69.01%)
CG 3	39430480	29681685(75.28%)	1464968(3.72%)	28216717(71.56%)	14095391(35.75%)	14121326(35.81%)	14098136(35.75%)	14118581(35.81%)	13499741(34.24%)	14716976(37.32%)	27156394(68.87%)

## Sheet: Table S2
Table S2. Detailed information on differentially expressed genes between the two groups.
gene_id	BaseMean_DESeq2	BaseMean_control_WT	BaseMean_case_CO	FoldChange	log2FoldChange	p-value	q-value	Regulation	FPKM_AH 1	FPKM_AH 2	FPKM_AH 3	FPKM_CG 1	FPKM_CG 2	FPKM_CG 3	symbol	description	pathway	pathway_description	GO_ID	GO_term
evm.TU.Hic_asm_14.1743	142.192	0.284237	284.101	894.224	9.80449	1.09795e-15	5.32765e-14	Up	3.19458	5.33591	7.09261	0.0193513	0	0
evm.TU.Hic_asm_7.831	12.4848	0	24.9695	152.925	7.25668	2.63342e-07	3.29421e-06	Up	0.307081	0.202776	0.629877	0	0	0	Slc6a4	Sodium-dependent serotonin transporter	ko04726,ko04721	Serotonergic synapse|Synaptic vesicle cycle	GO:0012505,GO:0010008,GO:0005925,GO:0045121,GO:0043005,GO:0005886,GO:0045211,GO:0042734,GO:0099154,GO:0045202,GO:0051015,GO:0019811,GO:0042802,GO:0046872,GO:0008504,GO:0005326,GO:0050998,GO:0051378,GO:0005335,GO:0017075,GO:0048854,GO:0071321,GO:0071310,GO:0071300,GO:0007623,GO:0007613,GO:0015844,GO:0021941,GO:0045665,GO:0046621,GO:0032227,GO:0098810,GO:0006836,GO:0045787,GO:0010628,GO:0014064,GO:…	endomembrane system|endosome membrane|focal adhesion|membrane raft|neuron projection|plasma membrane|postsynaptic membrane|presynaptic membrane|serotonergic synapse|synapse|actin filament binding|cocaine binding|identical protein binding|metal ion binding|monoamine transmembrane transporter activity|neurotransmitter transmembrane transporter activity|nitric-oxide synthase binding|serotonin bindin…
evm.TU.Hic_asm_12.128	226.678	3.14578	450.21	139.519	7.12431	1.44829e-45	5.69235e-43	Up	38.8668	24.0808	28.6115	0.500522	0.204906	0.0825158
evm.TU.Hic_asm_0.1542	8.38877	0	16.7775	102.675	6.68195	0.000166681	0.00101601	Up	0.0655068	0.0171223	0.692943	0	0	0	SLC12A3	Solute carrier family 12 member 3			GO:0016324,GO:0005829,GO:0070062,GO:0016020,GO:0005886,GO:0015379,GO:0015081,GO:0015378,GO:0008511,GO:0006884,GO:0071241,GO:0055064,GO:1902476,GO:0006811,GO:0055075,GO:1990573,GO:0006468,GO:1904044,GO:0002021,GO:0007165,GO:0055078,GO:0035725,GO:0006814	apical plasma membrane|cytosol|extracellular exosome|membrane|plasma membrane|potassium:chloride symporter activity|sodium ion transmembrane transporter activity|sodium:chloride symporter activity|sodium:potassium:chloride symporter activity|cell volume homeostasis|cellular response to inorganic substance|chloride ion homeostasis|chloride transmembrane transport|ion transport|potassium ion homeos…
evm.TU.Hic_asm_21.1233	163.233	3.34304	323.124	95.496	6.57737	2.19637e-07	2.79192e-06	Up	5.34364	9.29255	35.0935	0.216676	0.413952	0
evm.TU.Hic_asm_6.1239	7.55672	0	15.1134	92.5525	6.5322	1.26539e-05	0.000105522	Up	0.509152	0.435545	1.03079	0	0	0	ZG16	Zymogen granule membrane protein 16			GO:0062023,GO:0005615,GO:0005796,GO:0070701,GO:0042589,GO:0030246,GO:0042834,GO:0050830,GO:0015031,GO:0052373	collagen-containing extracellular matrix|extracellular space|Golgi lumen|mucus layer|zymogen granule membrane|carbohydrate binding|peptidoglycan binding|defense response to Gram-positive bacterium|protein transport|suppression of symbiont entry into host
evm.TU.Hic_asm_12.610	7.47234	0	14.9447	91.8729	6.52157	2.42715e-05	0.000186721	Up	0.649892	0.577559	0.14473	0	0	0	HTR3A	5-hydroxytryptamine receptor 3A	ko04726,ko04742	Serotonergic synapse|Taste transduction	GO:0032154,GO:0043005,GO:0005886,GO:0045211,GO:1904602,GO:0045202,GO:0005231,GO:0030594,GO:0051378,GO:0022850,GO:1904315,GO:0007268,GO:0098662,GO:0034220,GO:0050877,GO:0042391,GO:0007210,GO:0007165	cleavage furrow|neuron projection|plasma membrane|postsynaptic membrane|serotonin-activated cation-selective channel complex|synapse|excitatory extracellular ligand-gated ion channel activity|neurotransmitter receptor activity|serotonin binding|serotonin-gated cation-selective channel activity|transmitter-gated ion channel activity involved in regulation of postsynaptic membrane potential|chemica…
evm.TU.Hic_asm_2.331	7.18747	0	14.3749	88.2908	6.46419	1.33224e-05	0.000110329	Up	0.0955179	0.0763687	0.0563075	0	0	0
evm.TU.Hic_asm_21.346	39.4755	0.888839	78.0622	88.1691	6.4622	6.96775e-12	1.97876e-10	Up	1.72998	1.94272	3.38889	0.0318263	0.0304015	0.0367281	cavin4a	Caveolae-associated protein 4a			GO:0005901,GO:0005737,GO:0005886,GO:0030017,GO:0030154,GO:0007517,GO:0010468	caveola|cytoplasm|plasma membrane|sarcomere|cell differentiation|muscle organ development|regulation of gene expression
evm.TU.Hic_asm_3.1461	26.3985	0.604602	52.1924	87.3046	6.44799	0.000865255	0.00418818	Up	0.037293	1.05276	4.40171	0	0.0353897	0.0427543		Natterin-3 OS=Thalassophryne nattereri OX=289382 PE=1 SV=1			GO:0005576,GO:0016787,GO:0090729	extracellular region|hydrolase activity|toxin activity
evm.TU.Hic_asm_16.144	206.397	4.79812	407.996	84.3313	6.398	1.99779e-08	3.11345e-07	Up	28.7218	9.92047	20.5025	0.66238	0.194685	0
evm.TU.Hic_asm_22.481	6.78101	0	13.562	83.3462	6.38104	2.83926e-05	0.00021444	Up	0.344996	0.29705	0.135582	0	0	0	Nhlh1	Helix-loop-helix protein 1			GO:0005634,GO:0001228,GO:0000981,GO:0046983,GO:0000978,GO:0000977,GO:1990837,GO:0030154,GO:0045944,GO:0006357	nucleus|DNA-binding transcription activator activity, RNA polymerase II-specific|DNA-binding transcription factor activity, RNA polymerase II-specific|protein dimerization activity|RNA polymerase II cis-regulatory region sequence-specific DNA binding|RNA polymerase II transcription regulatory region sequence-specific DNA binding|sequence-specific double-stranded DNA binding|cell differentiation|p…
evm.TU.Hic_asm_0.904	12.6667	0.284237	25.0492	78.6902	6.29811	2.04211e-05	0.000160257	Up	0.0688761	0.133737	0.493027	0.00977486	0	0	ZAN	Zonadhesin			GO:0005886,GO:0050840,GO:0007339,GO:0007155	plasma membrane|extracellular matrix binding|binding of sperm to zona pellucida|cell adhesion
evm.TU.Hic_asm_0.1208	35.1106	0.933443	69.2877	76.8972	6.26486	1.15999e-07	1.55711e-06	Up	0.507565	0.840235	6.92334	0	0.0401384	0.0969824	RLBP1	Retinaldehyde-binding protein 1			GO:0005813,GO:0005829,GO:0005654,GO:0005502,GO:0019841,GO:0050896,GO:0007601	centrosome|cytosol|nucleoplasm|11-cis retinal binding|retinol binding|response to stimulus|visual perception
evm.TU.Hic_asm_0.1302	6.12958	0	12.2592	74.9947	6.22872	0.000128552	0.000806351	Up	0.314838	0.274311	1.227	0	0	0	PGBD2	PiggyBac transposable element-derived protein 2			GO:0043565	sequence-specific DNA binding
evm.TU.Hic_asm_15.1158	6.02154	0	12.0431	74.0409	6.21025	7.98785e-05	0.000534118	Up	0.660645	0.290831	0.232302	0	0	0			ko00562	Inositol phosphate metabolism
evm.TU.Hic_asm_12.126	86.6456	2.47996	170.811	71.8442	6.1668	1.60531e-23	1.68703e-21	Up	19.2858	9.84072	15.4124	0.0916706	0.175134	0.528948
evm.TU.Hic_asm_2.1132	5.5393	0	11.0786	68.0301	6.0881	9.46469e-05	0.000618557	Up	0.153275	0.146899	0.0995581	0	0	0	Myt1l	Myelin transcription factor 1-like protein			GO:0005694,GO:0005634,GO:0050897,GO:0003677,GO:0001228,GO:0003700,GO:0000981,GO:0001227,GO:0043167,GO:0044323,GO:0000978,GO:0000977,GO:0003713,GO:0008270,GO:0000122,GO:0007399,GO:0048666,GO:0030182,GO:0048663,GO:0048665,GO:0045944,GO:0006357,GO:0051238	chromosome|nucleus|cobalt ion binding|DNA binding|DNA-binding transcription activator activity, RNA polymerase II-specific|DNA-binding transcription factor activity|DNA-binding transcription factor activity, RNA polymerase II-specific|DNA-binding transcription repressor activity, RNA polymerase II-specific|ion binding|retinoic acid-responsive element binding|RNA polymerase II cis-regulatory regio…
evm.TU.Hic_asm_0.1224	5.12396	0	10.2479	62.9898	5.97705	0.000229657	0.00134402	Up	0.451294	0.39925	0.154619	0	0	0	SLC25A22	Mitochondrial glutamate carrier 1			GO:0005743,GO:0005280,GO:0050796	mitochondrial inner membrane|amino acid:proton symporter activity|regulation of insulin secretion
evm.TU.Hic_asm_16.348	4.92499	0	9.84998	60.3138	5.91442	0.000397572	0.00215891	Up	0.195409	0.817223	0.797817	0	0	0	Mr1	Major histocompatibility complex class I-related gene protein			GO:0031901,GO:0005783,GO:0005789,GO:0009897,GO:0005615,GO:0000139,GO:0031902,GO:0042612,GO:0030881,GO:0042608,GO:0019884,GO:0002474,GO:0050829,GO:0050830,GO:0045087,GO:0002854,GO:0033077	early endosome membrane|endoplasmic reticulum|endoplasmic reticulum membrane|external side of plasma membrane|extracellular space|Golgi membrane|late endosome membrane|MHC class I protein complex|beta-2-microglobulin binding|T cell receptor binding|antigen processing and presentation of exogenous antigen|antigen processing and presentation of peptide antigen via MHC class I|defense response to Gr…
evm.TU.Hic_asm_8.294	8.87233	0.284237	17.4604	55.0073	5.78155	3.98204e-05	0.000289834	Up	2.20466	2.16944	2.02166	0.128834	0	0	TNNI2	Troponin I, fast skeletal muscle	ko04814	Motor proteins	GO:0005861,GO:0003779,GO:0031014	troponin complex|actin binding|troponin T binding
evm.TU.Hic_asm_21.832	8.75367	0.284237	17.2231	54.3323	5.76374	0.000128763	0.000807159	Up	0.196612	0.314392	0.0515121	0.0114895	0	0	KCNH2	Potassium voltage-gated channel subfamily H member 2			GO:0009986,GO:1902937,GO:0048471,GO:0005886,GO:0055131,GO:0005251,GO:0005242,GO:0042803,GO:0097110,GO:0000976,GO:0031625,GO:0005249,GO:1902282,GO:0071466,GO:0086010,GO:0086011,GO:1903765,GO:0045893,GO:1901381,GO:0097623,GO:0055075,GO:1990573,GO:0071805,GO:0086091,GO:0042391,GO:0060307	cell surface|inward rectifier potassium channel complex|perinuclear region of cytoplasm|plasma membrane|C3HC4-type RING finger domain binding|delayed rectifier potassium channel activity|inward rectifier potassium channel activity|protein homodimerization activity|scaffold protein binding|transcription cis-regulatory region binding|ubiquitin protein ligase binding|voltage-gated potassium channel …
evm.TU.Hic_asm_8.1069	23.461	0.844235	46.0778	53.858	5.75109	0.00855732	0.0287271	Up	0.0237282	0.0496171	3.01202	0.0471449	0.0225172	0	NANS	Sialic acid synthase	ko00520	Amino sugar and nucleotide sugar metabolism	GO:0005737,GO:0005829,GO:0070062,GO:0050462,GO:0008781,GO:0047444,GO:0016051,GO:0006055,GO:0070085	cytoplasm|cytosol|extracellular exosome|N-acetylneuraminate synthase activity|N-acylneuraminate cytidylyltransferase activity|N-acylneuraminate-9-phosphate synthase activity|carbohydrate biosynthetic process|CMP-N-acetylneuraminate biosynthetic process|glycosylation
evm.TU.Hic_asm_6.1087	4.3792	0	8.75839	53.803	5.74961	0.00403611	0.0153123	Up	0.179285	0.374896	0	0	0	0		Zinc-binding protein A33 OS=Pleurodeles waltl OX=8319 PE=1 SV=2			GO:0005694,GO:0005634,GO:0003723,GO:0008270,GO:0010468,GO:0051171,GO:0080090	chromosome|nucleus|RNA binding|zinc ion binding|regulation of gene expression|regulation of nitrogen compound metabolic process|regulation of primary metabolic process
evm.TU.Hic_asm_19.1891	16.0745	0.604602	31.5444	53.2845	5.73565	2.08292e-06	2.13196e-05	Up	0.545959	0.285408	0.790298	0	0.0172698	0.0208637	ZBED4	Zinc finger BED domain-containing protein 4			GO:0000785,GO:0005737,GO:0005654,GO:0005634,GO:0001917,GO:0001228,GO:0000981,GO:0042802,GO:0046872,GO:0046983,GO:0003723,GO:0000977,GO:0000976,GO:0045944	chromatin|cytoplasm|nucleoplasm|nucleus|photoreceptor inner segment|DNA-binding transcription activator activity, RNA polymerase II-specific|DNA-binding transcription factor activity, RNA polymerase II-specific|identical protein binding|metal ion binding|protein dimerization activity|RNA binding|RNA polymerase II transcription regulatory region sequence-specific DNA binding|transcription cis-regu…
evm.TU.Hic_asm_18.411	4.27523	0	8.55046	52.2678	5.70785	0.00234483	0.00970527	Up	0.0210763	0.0220359	0.211215	0	0	0	ADGRG4	Adhesion G-protein coupled receptor G4			GO:0016020,GO:0005886,GO:0004930,GO:0007189,GO:0007166,GO:0007186	membrane|plasma membrane|G protein-coupled receptor activity|adenylate cyclase-activating G protein-coupled receptor signaling pathway|cell surface receptor signaling pathway|G protein-coupled receptor signaling pathway
evm.TU.Hic_asm_2.200	14.7932	0.551523	29.0348	50.3871	5.65498	0.000104539	0.00067424	Up	0.829625	0.984613	0.0249671	0	0.0425558	0	UTRN	Utrophin			GO:0030054,GO:0042995,GO:0030864,GO:0005737,GO:0005856,GO:0016010,GO:0070062,GO:0030175,GO:0031527,GO:0016020,GO:0031594,GO:0005654,GO:0005886,GO:0045211,GO:0032991,GO:0042383,GO:0003779,GO:0051015,GO:0005178,GO:0019901,GO:0017166,GO:0008270,GO:0030036,GO:0006936,GO:0007517,GO:0001954,GO:2000649	cell junction|cell projection|cortical actin cytoskeleton|cytoplasm|cytoskeleton|dystrophin-associated glycoprotein complex|extracellular exosome|filopodium|filopodium membrane|membrane|neuromuscular junction|nucleoplasm|plasma membrane|postsynaptic membrane|protein-containing complex|sarcolemma|actin binding|actin filament binding|integrin binding|protein kinase binding|vinculin binding|zinc ion…
evm.TU.Hic_asm_9.759	4.0186	0	8.03721	49.164	5.61953	0.00159009	0.00697822	Up	0.0636952	0.233083	0.425545	0	0	0
evm.TU.Hic_asm_20.619	13.3949	0.559998	26.2299	44.9936	5.49165	4.2148e-05	0.000304968	Up	0.102883	0.941218	0.8592	0.025552	0.0244081	0	TRIM63	E3 ubiquitin-protein ligase TRIM63			GO:0005737,GO:0031430,GO:0005874,GO:0005634,GO:0030018,GO:0031432,GO:0061630,GO:0008270,GO:0006936,GO:0010614,GO:0016567,GO:0014878,GO:0051384,GO:0070555,GO:0007165,GO:0014732	cytoplasm|M band|microtubule|nucleus|Z disc|titin binding|ubiquitin protein ligase activity|zinc ion binding|muscle contraction|negative regulation of cardiac muscle hypertrophy|protein ubiquitination|response to electrical stimulus involved in regulation of muscle adaptation|response to glucocorticoid|response to interleukin-1|signal transduction|skeletal muscle atrophy
evm.TU.Hic_asm_20.1372	256.802	11.183	502.42	44.7863	5.48499	6.7016e-05	0.00045745	Up	14.1414	15.3399	3.26228	0.412518	0.481617	0	PCK1	Phosphoenolpyruvate carboxykinase, cytosolic [GTP]	ko00010,ko00020,ko00620,ko04068,ko04151,ko04152,ko04910,ko04922,ko04920,ko03320,ko04964,ko04931	Glycolysis / Gluconeogenesis|Citrate cycle (TCA cycle)|Pyruvate metabolism|FoxO signaling pathway|PI3K-Akt signaling pathway|AMPK signaling pathway|Insulin signaling pathway|Glucagon signaling pathway|Adipocytokine signaling pathway|PPAR signaling pathway|Proximal tubule bicarbonate reclamation|Insulin resistance	GO:0005829,GO:0005783,GO:0051379,GO:0005525,GO:0046872,GO:0004550,GO:0004613,GO:0106264,GO:0008343,GO:0007568,GO:0006522,GO:0006531,GO:0071320,GO:0071549,GO:0071361,GO:0071332,GO:0071377,GO:0042149,GO:0071333,GO:0071456,GO:0032869,GO:0071347,GO:0071374,GO:0071300,GO:0071356,GO:0048589,GO:0007586,GO:0030703,GO:0009792,GO:0048562,GO:0006094,GO:0006536,GO:0006541,GO:0019563,GO:0006544,GO:0070365,GO:…	cytosol|endoplasmic reticulum|epinephrine binding|GTP binding|metal ion binding|nucleoside diphosphate kinase activity|phosphoenolpyruvate carboxykinase (GTP) activity|protein serine kinase activity (using GTP as donor)|adult feeding behavior|aging|alanine metabolic process|aspartate metabolic process|cellular response to cAMP|cellular response to dexamethasone stimulus|cellular response to ethan…
evm.TU.Hic_asm_20.1269	67.0327	2.91462	131.151	44.625	5.47978	6.24563e-23	6.29432e-21	Up	2.53136	2.52721	1.99213	0.113447	0.0361228	0.0436399	MYBPH	Myosin-binding protein H			GO:0031672,GO:0032982,GO:0007155	A band|myosin filament|cell adhesion
evm.TU.Hic_asm_21.561	6.93339	0.284237	13.5826	42.7049	5.41633	0.000303813	0.00170597	Up	0.689461	0.458724	1.25625	0.0622668	0	0
evm.TU.Hic_asm_22.1361	3.41195	0	6.82389	41.7711	5.38443	0.00284272	0.0114057	Up	0.0490408	0.0307642	0.109213	0	0	0	PIEZO2	Piezo-type mechanosensitive ion channel component 2			GO:0016020,GO:0005886,GO:0005261,GO:0008381,GO:0006812,GO:0071260,GO:0050982,GO:0050974,GO:0042391,GO:0009612	membrane|plasma membrane|cation channel activity|mechanosensitive ion channel activity|cation transport|cellular response to mechanical stimulus|detection of mechanical stimulus|detection of mechanical stimulus involved in sensory perception|regulation of membrane potential|response to mechanical stimulus
evm.TU.Hic_asm_0.889	6.62644	0.275761	12.9771	40.7547	5.34889	0.000521186	0.00272258	Up	0.66439	0.926186	2.46598	0	0.10508	0
evm.TU.Hic_asm_0.1032	3.29175	0	6.5835	40.2787	5.33195	0.0148986	0.0451831	Up	0.133288	0	0.692605	0	0	0	ENDOD1	Endonuclease domain-containing 1 protein			GO:0005829,GO:0070062,GO:0005576,GO:0016020,GO:0004519,GO:0046872,GO:0003676,GO:0045087	cytosol|extracellular exosome|extracellular region|membrane|endonuclease activity|metal ion binding|nucleic acid binding|innate immune response
evm.TU.Hic_asm_4.796	201.282	9.79384	392.77	39.6426	5.30898	3.46993e-32	6.95828e-30	Up	2.27723	2.26662	5.5582	0.162884	0.0950841	0.0522142	atp2a1	Sarcoplasmic/endoplasmic reticulum calcium ATPase 1	ko04020,ko04024,ko04022,ko04919,ko04260,ko04261,ko04972,ko05010,ko05017,ko05022,ko05410,ko05412,ko05414,ko05415	Calcium signaling pathway|cAMP signaling pathway|cGMP-PKG signaling pathway|Thyroid hormone signaling pathway|Cardiac muscle contraction|Adrenergic signaling in cardiomyocytes|Pancreatic secretion|Alzheimer disease|Spinocerebellar ataxia|Pathways of neurodegeneration - multiple diseases|Hypertrophic cardiomyopathy|Arrhythmogenic right ventricular cardiomyopathy|Dilated cardiomyopathy|Diabetic car…	GO:0005783,GO:0005789,GO:0005793,GO:0031673,GO:0031674,GO:0016020,GO:0048471,GO:0016529,GO:0033017,GO:0005524,GO:0016887,GO:0005509,GO:0005388,GO:1990036,GO:0006816,GO:0045988,GO:0031448,GO:0006942	endoplasmic reticulum|endoplasmic reticulum membrane|endoplasmic reticulum-Golgi intermediate compartment|H zone|I band|membrane|perinuclear region of cytoplasm|sarcoplasmic reticulum|sarcoplasmic reticulum membrane|ATP binding|ATP hydrolysis activity|calcium ion binding|P-type calcium transporter activity|calcium ion import into sarcoplasmic reticulum|calcium ion transport|negative regulation of…
evm.TU.Hic_asm_21.394	29.1341	1.46579	56.8024	38.6507	5.27242	2.03605e-09	3.87342e-08	Up	2.53572	2.85511	0.868773	0.15502	0	0.044724	C1qtnf6	Complement C1q tumor necrosis factor-related protein 6			GO:0005581,GO:0005615,GO:0032991,GO:0042802	collagen trimer|extracellular space|protein-containing complex|identical protein binding
evm.TU.Hic_asm_21.1034	3.11091	0	6.22182	38.2419	5.25708	0.00432554	0.0162441	Up	0.280789	0.0880719	0.125063	0	0	0	PTGER4	Prostaglandin E2 receptor EP4 subtype	ko04080,ko04924,ko04750,ko05200,ko05163,ko05165	Neuroactive ligand-receptor interaction|Renin secretion|Inflammatory mediator regulation of TRP channels|Pathways in cancer|Human cytomegalovirus infection|Human papillomavirus infection	GO:0016020,GO:0005886,GO:0004957,GO:0007189,GO:0007188,GO:0060348,GO:0071260,GO:0071380,GO:0070371,GO:0006955,GO:0006954,GO:0007254,GO:0001818,GO:2000420,GO:0050728,GO:0033624,GO:0001819,GO:0007204,GO:0050729,GO:0030278,GO:0051492,GO:0032496,GO:0009612,GO:0009624,GO:0042093	membrane|plasma membrane|prostaglandin E receptor activity|adenylate cyclase-activating G protein-coupled receptor signaling pathway|adenylate cyclase-modulating G protein-coupled receptor signaling pathway|bone development|cellular response to mechanical stimulus|cellular response to prostaglandin E stimulus|ERK1 and ERK2 cascade|immune response|inflammatory response|JNK cascade|negative regulat…
evm.TU.Hic_asm_8.296	2.93735	0	5.8747	36.0867	5.1734	0.00815768	0.0276214	Up	0.761646	0.0796324	0.424044	0	0	0	TNNI2	Troponin I, fast skeletal muscle	ko04814	Motor proteins	GO:0005861,GO:0003779	troponin complex|actin binding
evm.TU.Hic_asm_15.815	5.75094	0.284237	11.2176	35.2054	5.13772	0.00218875	0.00916152	Up	0.057928	0.181696	0.677276	0.0287739	0	0	PLAAT2	Phospholipase A and acyltransferase 2			GO:0005737,GO:0005829,GO:0016020,GO:0052740,GO:0016746,GO:0016410,GO:0052739,GO:0008970,GO:0004623,GO:0016042,GO:0051179,GO:0070292,GO:0036152	cytoplasm|cytosol|membrane|1-acyl-2-lysophosphatidylserine acylhydrolase activity|acyltransferase activity|N-acyltransferase activity|phosphatidylserine 1-acylhydrolase activity|phospholipase A1 activity|phospholipase A2 activity|lipid catabolic process|localization|N-acylphosphatidylethanolamine metabolic process|phosphatidylethanolamine acyl-chain remodeling
evm.TU.Hic_asm_12.894	2.79043	0	5.58087	34.2353	5.09741	0.00732551	0.0252607	Up	0.276323	0.082544	0.263729	0	0	0
evm.TU.Hic_asm_21.934	2.71334	0	5.42667	33.3924	5.06145	0.0106637	0.0344168	Up	0.166739	0.0968502	0.0206292	0	0	0	PLPPR4	Phospholipid phosphatase-related protein type 4			GO:0098978,GO:0005886,GO:0098839,GO:0042577,GO:0008195,GO:0007409,GO:0007186,GO:0048839,GO:0140354,GO:0006644,GO:0051966,GO:0007165	glutamatergic synapse|plasma membrane|postsynaptic density membrane|lipid phosphatase activity|phosphatidate phosphatase activity|axonogenesis|G protein-coupled receptor signaling pathway|inner ear development|lipid import into cell|phospholipid metabolic process|regulation of synaptic transmission, glutamatergic|signal transduction
evm.TU.Hic_asm_1.667	2.6939	0	5.38779	32.9384	5.0417	0.012119	0.038216	Up	0.0402848	0.168476	0.403712	0	0	0	ucp2	Mitochondrial uncoupling protein 2			GO:0005743,GO:0006839	mitochondrial inner membrane|mitochondrial transport
evm.TU.Hic_asm_14.857	3747.7	223.029	7272.37	32.5978	5.0267	4.68616e-25	5.64984e-23	Up	157.97	159.064	97.5214	8.44004	3.63852	3.58597	PLIN2	Perilipin-2	ko03320	PPAR signaling pathway	GO:0005829,GO:0005783,GO:0005576,GO:0005811,GO:0005634,GO:0005886,GO:0042149,GO:1905691,GO:0019915,GO:0015909,GO:0010890,GO:0014070,GO:0009410	cytosol|endoplasmic reticulum|extracellular region|lipid droplet|nucleus|plasma membrane|cellular response to glucose starvation|lipid droplet disassembly|lipid storage|long-chain fatty acid transport|positive regulation of sequestering of triglyceride|response to organic cyclic compound|response to xenobiotic stimulus
evm.TU.ctg2650.1	67.1242	4.01544	130.233	31.976	4.99892	2.15255e-14	8.84976e-13	Up	9.20677	6.11593	3.39835	0.606387	0.04827	0.0583151	FOSB	Protein FosB	ko04657,ko04380,ko05030,ko05031,ko05034	IL-17 signaling pathway|Osteoclast differentiation|Cocaine addiction|Amphetamine addiction|Alcoholism	GO:0005634,GO:0003677,GO:0003700,GO:0006357	nucleus|DNA binding|DNA-binding transcription factor activity|regulation of transcription by RNA polymerase II
evm.TU.Hic_asm_0.1301	2.60501	0	5.21001	31.959	4.99815	0.0123357	0.0387689	Up	0.258374	0.0385911	0.246598	0	0	0
evm.TU.Hic_asm_15.1909	2.59904	0	5.19807	31.8978	4.99539	0.00812202	0.0275291	Up	0.231433	0.24197	0.206159	0	0	0
evm.TU.Hic_asm_16.346	9.41818	0.551523	18.2848	31.5876	4.98129	0.000329301	0.00183067	Up	0.451864	2.15972	0.718783	0	0.122515	0	Mr1	Major histocompatibility complex class I-related gene protein			GO:0031901,GO:0005783,GO:0005789,GO:0009897,GO:0005615,GO:0000139,GO:0031902,GO:0042612,GO:0030881,GO:0042608,GO:0019884,GO:0002474,GO:0050829,GO:0050830,GO:0045087,GO:0002854,GO:0033077	early endosome membrane|endoplasmic reticulum|endoplasmic reticulum membrane|external side of plasma membrane|extracellular space|Golgi membrane|late endosome membrane|MHC class I protein complex|beta-2-microglobulin binding|T cell receptor binding|antigen processing and presentation of exogenous antigen|antigen processing and presentation of peptide antigen via MHC class I|defense response to Gr…
evm.TU.Hic_asm_4.59	13659.3	853.309	26465.3	31.0089	4.95461	1.49451e-152	9.79002e-149	Up	1106.25	1015.58	668.765	35.4116	41.1584	34.0191	ddit4	DNA damage-inducible transcript 4 protein	ko04151,ko04150,ko04140,ko05206	PI3K-Akt signaling pathway|mTOR signaling pathway|Autophagy - animal|MicroRNAs in cancer	GO:0005737,GO:0005739,GO:0071889,GO:0006915,GO:0009953,GO:0032007,GO:0032006,GO:0001666	cytoplasm|mitochondrion|14-3-3 protein binding|apoptotic process|dorsal/ventral pattern formation|negative regulation of TOR signaling|regulation of TOR signaling|response to hypoxia
evm.TU.Hic_asm_14.695	347.137	21.8541	672.42	30.9393	4.95137	1.10168e-41	3.73279e-39	Up	20.2996	12.7047	34.2799	0.98544	0.571519	1.13722	CKM	Creatine kinase M-type	ko00330	Arginine and proline metabolism	GO:0005829,GO:0005615,GO:0005524,GO:0004111,GO:0016301,GO:0046314,GO:0016310	cytosol|extracellular space|ATP binding|creatine kinase activity|kinase activity|phosphocreatine biosynthetic process|phosphorylation
evm.TU.Hic_asm_7.533	13.5852	0.83576	26.3346	30.38	4.92505	4.29951e-05	0.000310297	Up	2.12655	3.5916	0.364292	0.0812535	0.155232	0
evm.TU.Hic_asm_9.423	9.62101	0.657682	18.5843	30.2684	4.91974	0.000741229	0.00367195	Up	0.0477318	0.09981	0.478341	0	0	0.0273609	Ace2	Angiotensin-converting enzyme 2	ko03262,ko04614,ko04974,ko05171	Virion - Coronavirus|Renin-angiotensin system|Protein digestion and absorption|Coronavirus disease - COVID-19	GO:0016324,GO:0031526,GO:0009986,GO:0005929,GO:0005737,GO:0005576,GO:0005615,GO:0016020,GO:0005886,GO:0004180,GO:0004175,GO:0042802,GO:0046872,GO:0004181,GO:0008237,GO:0008241,GO:0001618,GO:0003051,GO:0060135,GO:0070373,GO:2000272,GO:0048662,GO:0051957,GO:0060452,GO:1903598,GO:1905737,GO:0006508,GO:0046813,GO:1903779,GO:0003081,GO:0022898,GO:0015827,GO:0046718	apical plasma membrane|brush border membrane|cell surface|cilium|cytoplasm|extracellular region|extracellular space|membrane|plasma membrane|carboxypeptidase activity|endopeptidase activity|identical protein binding|metal ion binding|metallocarboxypeptidase activity|metallopeptidase activity|peptidyl-dipeptidase activity|virus receptor activity|angiotensin-mediated drinking behavior|maternal proc…
evm.TU.Hic_asm_5.1424	4.89661	0.284237	9.50898	29.8848	4.90134	0.00465568	0.0173152	Up	0.231247	0.0302219	0.514984	0.0287161	0	0	samhd1	Deoxynucleoside triphosphate triphosphohydrolase SAMHD1	ko03250,ko04623,ko05170	Viral life cycle - HIV-1|Cytosolic DNA-sensing pathway|Human immunodeficiency virus 1 infection	GO:0005634,GO:0035861,GO:0106375,GO:0032567,GO:0008832,GO:0005525,GO:0003676,GO:0003723,GO:0003697,GO:0016793,GO:0008270,GO:0006974,GO:0046061,GO:0051607,GO:0009264,GO:0006203,GO:0110025,GO:0000724,GO:0045087,GO:0060339,GO:0051289,GO:0045088,GO:0016446	nucleus|site of double-strand break|deoxynucleoside triphosphate hydrolase activity|dGTP binding|dGTPase activity|GTP binding|nucleic acid binding|RNA binding|single-stranded DNA binding|triphosphoric monoester hydrolase activity|zinc ion binding|cellular response to DNA damage stimulus|dATP catabolic process|defense response to virus|deoxyribonucleotide catabolic process|dGTP catabolic process|D…
evm.TU.Hic_asm_6.2247	4.85539	0.275761	9.43502	29.7952	4.89701	0.00417476	0.0157491	Up	0.382692	0.369338	0.0327789	0	0.0279354	0	ERC2	ERC protein 2			GO:0048788,GO:0098982,GO:0098978,GO:0030426,GO:0048786,GO:0042734,GO:0098882,GO:0048790,GO:0007274,GO:0150037,GO:0099509,GO:0048167,GO:0016082	cytoskeleton of presynaptic active zone|GABA-ergic synapse|glutamatergic synapse|growth cone|presynaptic active zone|presynaptic membrane|structural constituent of presynaptic active zone|maintenance of presynaptic active zone structure|neuromuscular synaptic transmission|regulation of calcium-dependent activation of synaptic vesicle fusion|regulation of presynaptic cytosolic calcium ion concentr…
evm.TU.Hic_asm_5.1064	66.8728	4.38889	129.357	29.3642	4.87599	5.60843e-13	1.88405e-11	Up	4.82181	1.22883	4.96637	0.329323	0.0285982	0.103649
evm.TU.Hic_asm_8.1112	8.9475	0.613077	17.2819	28.9123	4.85361	0.000460495	0.00244784	Up	0.822578	2.7951	6.41154	0.204295	0	0.23576
evm.TU.Hic_asm_19.605	4.67892	0.275761	9.08207	28.6893	4.84244	0.00320607	0.0126441	Up	0.700066	0.228731	0.19488	0	0.041521	0	PLPPR5	Phospholipid phosphatase-related protein type 5			GO:0005886,GO:0042577,GO:0008195,GO:0046839,GO:0006644,GO:0051491,GO:0010976,GO:0007165	plasma membrane|lipid phosphatase activity|phosphatidate phosphatase activity|phospholipid dephosphorylation|phospholipid metabolic process|positive regulation of filopodium assembly|positive regulation of neuron projection development|signal transduction
evm.TU.Hic_asm_5.1503	10940.4	768.932	21111.9	27.4538	4.77894	1.33137e-99	2.90712e-96	Up	433.832	448.763	230.87	19.1973	15.2905	15.4115	Dnajb1	DnaJ homolog subfamily B member 1	ko04141,ko05164	Protein processing in endoplasmic reticulum|Influenza A	GO:0005737,GO:0005829,GO:0043197,GO:0098978,GO:0043025,GO:0005730,GO:0005654,GO:0098794,GO:0014069,GO:0061827,GO:0001671,GO:0051117,GO:0051087,GO:0030544,GO:0044183,GO:0003714,GO:0140416,GO:0051082,GO:0034605,GO:0051085,GO:0090084,GO:0000122,GO:0032781,GO:0006457	cytoplasm|cytosol|dendritic spine|glutamatergic synapse|neuronal cell body|nucleolus|nucleoplasm|postsynapse|postsynaptic density|sperm head|ATPase activator activity|ATPase binding|chaperone binding|Hsp70 protein binding|protein folding chaperone|transcription corepressor activity|transcription regulator inhibitor activity|unfolded protein binding|cellular response to heat|chaperone cofactor-dep…
evm.TU.Hic_asm_21.817	8832.21	630.282	17034.1	27.0345	4.75673	1.84153e-209	3.61897e-205	Up	265.172	329.768	240.394	13.5071	11.1393	13.3976	ANGPTL4	Angiopoietin-related protein 4	ko03320,ko04979	PPAR signaling pathway|Cholesterol metabolism	GO:0062023,GO:0005615,GO:0004857,GO:0042802,GO:0005102,GO:0001525,GO:0072577,GO:0006629,GO:2000352,GO:0051005,GO:0043335,GO:0070328	collagen-containing extracellular matrix|extracellular space|enzyme inhibitor activity|identical protein binding|signaling receptor binding|angiogenesis|endothelial cell apoptotic process|lipid metabolic process|negative regulation of endothelial cell apoptotic process|negative regulation of lipoprotein lipase activity|protein unfolding|triglyceride homeostasis
evm.TU.Hic_asm_4.532	244.425	17.8	471.049	26.5241	4.72923	4.97061e-30	8.27817e-28	Up	11.7778	4.28413	12.4934	0.61806	0.2443	0.467303	GCH1	GTP cyclohydrolase 1	ko00790	Folate biosynthesis	GO:0005737,GO:0005634,GO:0005525,GO:0003933,GO:0003934,GO:0008270,GO:0035998,GO:0045429,GO:0006729,GO:0046654	cytoplasm|nucleus|GTP binding|GTP cyclohydrolase activity|GTP cyclohydrolase I activity|zinc ion binding|7,8-dihydroneopterin 3'-triphosphate biosynthetic process|positive regulation of nitric oxide biosynthetic process|tetrahydrobiopterin biosynthetic process|tetrahydrofolate biosynthetic process
evm.TU.Hic_asm_17.241	54.7843	4.01767	105.551	26.1622	4.70941	0.00103343	0.00485511	Up	0.203704	3.76263	16.2557	0.404734	0.386616	0.15569	Acy1	Aminoacylase-1	ko00220	Arginine biosynthesis	GO:0005737,GO:0070062,GO:0004046,GO:0042802,GO:0046872,GO:0006520	cytoplasm|extracellular exosome|aminoacylase activity|identical protein binding|metal ion binding|amino acid metabolic process
evm.TU.Hic_asm_5.1065	112.544	8.30698	216.782	26.1067	4.70635	0.000125538	0.000788706	Up	1.5785	3.64326	13	0.562162	0.0282629	0.273156
evm.TU.Hic_asm_6.765	97.9733	7.33116	188.615	25.671	4.68207	4.12231e-26	5.36501e-24	Up	8.69394	8.11284	4.84032	0.565029	0.192762	0.279452	rergl	Ras-related and estrogen-regulated growth inhibitor-like protein			GO:0003925,GO:0005525	G protein activity|GTP binding
evm.TU.Hic_asm_14.1409	15.2509	1.12	29.3818	25.2521	4.65833	1.33887e-06	1.43779e-05	Up	2.36441	1.16332	2.24559	0.13817	0.131985	0	Cldn4	Claudin-4	ko04514,ko04530,ko04670,ko05160,ko05130	Cell adhesion molecules|Tight junction|Leukocyte transendothelial migration|Hepatitis C|Pathogenic Escherichia coli infection	GO:0016324,GO:0016327,GO:0009925,GO:0005923,GO:0005911,GO:0034707,GO:0016328,GO:0016020,GO:0005886,GO:0070160,GO:0005254,GO:0042802,GO:0005198,GO:0070830,GO:0016338,GO:0007155,GO:0007623,GO:0061436,GO:0007565,GO:0030335,GO:1905050,GO:0090303,GO:0022604,GO:0070293,GO:0032570	apical plasma membrane|apicolateral plasma membrane|basal plasma membrane|bicellular tight junction|cell-cell junction|chloride channel complex|lateral plasma membrane|membrane|plasma membrane|tight junction|chloride channel activity|identical protein binding|structural molecule activity|bicellular tight junction assembly|calcium-independent cell-cell adhesion via plasma membrane cell-adhesion mo…
evm.TU.Hic_asm_8.361	31.5128	2.48844	60.5372	25.0406	4.6462	2.64377e-08	4.03381e-07	Up	1.41763	0.411716	2.66011	0.0521603	0.0249126	0.150485	C2cd4c	C2 calcium-dependent domain-containing protein 4C			GO:0005829	cytosol
evm.TU.Hic_asm_15.1961	4.00528	0.275761	7.73479	24.3969	4.60863	0.00589706	0.0210707	Up	0.68085	1.11862	0.324909	0	0.0923001	0	Nudc	Nuclear migration protein nudC			GO:0005737,GO:0005829,GO:0005794,GO:0005874,GO:0030496,GO:0072686,GO:0005634,GO:0051082,GO:0051301,GO:0007080,GO:0007052,GO:0007097,GO:0006457,GO:0043434	cytoplasm|cytosol|Golgi apparatus|microtubule|midbody|mitotic spindle|nucleus|unfolded protein binding|cell division|mitotic metaphase plate congression|mitotic spindle organization|nuclear migration|protein folding|response to peptide hormone
evm.TU.Hic_asm_7.1021	1822.79	143.49	3502.09	24.326	4.60443	1.40563e-136	4.60391e-133	Up	81.1323	80.712	86.0702	5.2787	4.25748	2.95965	Klf9	Krueppel-like factor 9			GO:0005634,GO:0001228,GO:0003700,GO:0000981,GO:0008047,GO:0046872,GO:0000978,GO:0000977,GO:0071387,GO:1901653,GO:0097067,GO:0007623,GO:0007566,GO:0010839,GO:0045944,GO:0050847,GO:0006355,GO:0006357	nucleus|DNA-binding transcription activator activity, RNA polymerase II-specific|DNA-binding transcription factor activity|DNA-binding transcription factor activity, RNA polymerase II-specific|enzyme activator activity|metal ion binding|RNA polymerase II cis-regulatory region sequence-specific DNA binding|RNA polymerase II transcription regulatory region sequence-specific DNA binding|cellular res…
evm.TU.Hic_asm_13.113	18.127	1.40423	34.8498	23.9431	4.58154	8.14985e-08	1.12869e-06	Up	0.699507	0.538893	0.573923	0.0548617	0.0349371	0	F13A1	Coagulation factor XIII A chain	ko04610,ko05171	Complement and coagulation cascades|Coronavirus disease - COVID-19	GO:0072562,GO:0062023,GO:0005576,GO:0005615,GO:0031093,GO:1990234,GO:0046872,GO:0003810,GO:0007596,GO:0072378,GO:0018149	blood microparticle|collagen-containing extracellular matrix|extracellular region|extracellular space|platelet alpha granule lumen|transferase complex|metal ion binding|protein-glutamine gamma-glutamyltransferase activity|blood coagulation|blood coagulation, fibrin clot formation|peptide cross-linking
evm.TU.Hic_asm_6.389	22.0899	1.78615	42.3936	23.8414	4.5754	1.91608e-07	2.46734e-06	Up	0.318163	0.731828	1.48794	0.0632149	0.0201283	0.0486341	Txnip	Thioredoxin-interacting protein	ko04621	NOD-like receptor signaling pathway	GO:0005737,GO:0005829,GO:0005758,GO:0005634,GO:0004857,GO:0031625,GO:0007049,GO:0071228,GO:0030216,GO:0051782,GO:0000122,GO:0048008,GO:0043065,GO:0006606,GO:0015031,GO:0042127,GO:0051592,GO:0032355,GO:0009749,GO:0042542,GO:0009612,GO:0006979,GO:0032570,GO:0009410	cytoplasm|cytosol|mitochondrial intermembrane space|nucleus|enzyme inhibitor activity|ubiquitin protein ligase binding|cell cycle|cellular response to tumor cell|keratinocyte differentiation|negative regulation of cell division|negative regulation of transcription by RNA polymerase II|platelet-derived growth factor receptor signaling pathway|positive regulation of apoptotic process|protein import…
evm.TU.Hic_asm_3.753	291.73	24.1064	559.354	23.0195	4.52479	1.67e-67	1.5628e-64	Up	9.13574	12.5757	9.795	0.614299	0.643586	0.411626
evm.TU.Hic_asm_14.1219	28.9165	2.48844	55.3446	22.9711	4.52175	3.86618e-09	7.00905e-08	Up	2.00127	1.59682	4.63273	0.104639	0.0499771	0.301887	CLDN4	Claudin-4	ko04514,ko04530,ko04670,ko05160,ko05130	Cell adhesion molecules|Tight junction|Leukocyte transendothelial migration|Hepatitis C|Pathogenic Escherichia coli infection	GO:0005923,GO:0034707,GO:0005886,GO:0005254,GO:0042802,GO:0005198,GO:0070830,GO:0016338,GO:0007155,GO:0061436,GO:0030335,GO:1905050,GO:0090303,GO:0022604,GO:0070293	bicellular tight junction|chloride channel complex|plasma membrane|chloride channel activity|identical protein binding|structural molecule activity|bicellular tight junction assembly|calcium-independent cell-cell adhesion via plasma membrane cell-adhesion molecules|cell adhesion|establishment of skin barrier|positive regulation of cell migration|positive regulation of metallopeptidase activity|po…
evm.TU.Hic_asm_8.1118	29.3517	2.57765	56.1258	22.8384	4.51339	1.20125e-07	1.60811e-06	Up	0.803697	1.03636	0.283389	0	0.0127113	0.107496
evm.TU.Hic_asm_2.54	300.802	25.4261	576.179	22.6861	4.50374	5.54113e-29	8.44142e-27	Up	29.6683	8.29832	18.4859	1.34283	0.690695	1.0331	acta1	Actin, alpha skeletal muscle	ko04814,ko04260,ko04261,ko05410,ko05414	Motor proteins|Cardiac muscle contraction|Adrenergic signaling in cardiomyocytes|Hypertrophic cardiomyopathy|Dilated cardiomyopathy	GO:0005737,GO:0005856,GO:0005524,GO:0016787	cytoplasm|cytoskeleton|ATP binding|hydrolase activity
evm.TU.Hic_asm_4.765	3.70986	0.284237	7.13548	22.4448	4.48831	0.00814427	0.0275904	Up	0.451864	0.202473	0.646905	0.0641283	0	0	ZBED1	E3 SUMO-protein ligase ZBED1			GO:0005813,GO:0000785,GO:0031965,GO:0005654,GO:0005634,GO:0016605,GO:0001228,GO:0000981,GO:0042802,GO:0046872,GO:0046983,GO:0000978,GO:0043565,GO:1990837,GO:0061665,GO:0019789,GO:0003713,GO:0003712,GO:0044828,GO:0045944,GO:1990466,GO:0016925,GO:0006355,GO:0006357	centrosome|chromatin|nuclear membrane|nucleoplasm|nucleus|PML body|DNA-binding transcription activator activity, RNA polymerase II-specific|DNA-binding transcription factor activity, RNA polymerase II-specific|identical protein binding|metal ion binding|protein dimerization activity|RNA polymerase II cis-regulatory region sequence-specific DNA binding|sequence-specific DNA binding|sequence-specif…
evm.TU.Hic_asm_4.1088	6.83366	0.568473	13.0989	22.4178	4.48657	0.00118514	0.00544676	Up	0.778114	1.62708	1.19133	0.193252	0	0	Fpr-s1	Formyl peptide receptor-related sequence 1			GO:0005737,GO:0005886,GO:0001540,GO:0004875,GO:0004930,GO:0004982,GO:0050786,GO:0005124,GO:0038023,GO:0007193,GO:0019722,GO:0007166,GO:1904646,GO:0006935,GO:0002430,GO:0042742,GO:0007186,GO:0002768,GO:0006954,GO:0050728,GO:0007200,GO:0007204,GO:0070374,GO:0045089,GO:0090026,GO:0050766,GO:0001934	cytoplasm|plasma membrane|amyloid-beta binding|complement receptor activity|G protein-coupled receptor activity|N-formyl peptide receptor activity|RAGE receptor binding|scavenger receptor binding|signaling receptor activity|adenylate cyclase-inhibiting G protein-coupled receptor signaling pathway|calcium-mediated signaling|cell surface receptor signaling pathway|cellular response to amyloid-beta|…
evm.TU.Hic_asm_21.799	34.1361	2.93157	65.3407	22.2095	4.47311	5.8032e-08	8.27608e-07	Up	1.00828	0.357353	1.78874	0.135819	0	0.0391844	Slc35g2	Solute carrier family 35 member G2			GO:0005794,GO:0016020,GO:0005886	Golgi apparatus|membrane|plasma membrane
evm.TU.Hic_asm_21.897	17.264	1.53805	32.9899	21.9219	4.4543	0.000158807	0.000974055	Up	1.37096	1.49854	0.0346945	0	0.059136	0.107163	FBXO15	F-box only protein 15
evm.TU.Hic_asm_22.280	3.63861	0.328841	6.94838	21.7932	4.44581	0.0134172	0.0415169	Up	0.00142519	0.00223511	0.0103151	0	0	0.000816948	Ttn	Titin	ko05410,ko05414	Hypertrophic cardiomyopathy|Dilated cardiomyopathy	GO:0031672,GO:0000794,GO:0031674,GO:0031430,GO:0005859,GO:0030017,GO:0005865,GO:1990733,GO:0030018,GO:0051015,GO:0042805,GO:0030506,GO:0005524,GO:0005509,GO:0005516,GO:0019899,GO:0042802,GO:0051371,GO:0002020,GO:0019901,GO:0043621,GO:0106310,GO:0004674,GO:0004713,GO:0005200,GO:0008307,GO:0097493,GO:0031433,GO:0007512,GO:0055013,GO:0060048,GO:0003300,GO:0055008,GO:0055003,GO:0035995,GO:0043056,GO:…	A band|condensed nuclear chromosome|I band|M band|muscle myosin complex|sarcomere|striated muscle thin filament|titin-telethonin complex|Z disc|actin filament binding|actinin binding|ankyrin binding|ATP binding|calcium ion binding|calmodulin binding|enzyme binding|identical protein binding|muscle alpha-actinin binding|protease binding|protein kinase binding|protein self-association|protein serine…
evm.TU.Hic_asm_14.1215	32.5342	2.88697	62.1813	21.3116	4.41356	1.41141e-07	1.86531e-06	Up	4.72883	1.52686	5.96243	0.621766	0	0.0797255	Cldn4	Claudin-4	ko04514,ko04530,ko04670,ko05160,ko05130	Cell adhesion molecules|Tight junction|Leukocyte transendothelial migration|Hepatitis C|Pathogenic Escherichia coli infection	GO:0016324,GO:0016327,GO:0009925,GO:0005923,GO:0005911,GO:0034707,GO:0016328,GO:0016020,GO:0005886,GO:0070160,GO:0005254,GO:0042802,GO:0005198,GO:0070830,GO:0016338,GO:0007155,GO:0007623,GO:0061436,GO:0007565,GO:0030335,GO:1905050,GO:0090303,GO:0022604,GO:0070293,GO:0032570	apical plasma membrane|apicolateral plasma membrane|basal plasma membrane|bicellular tight junction|cell-cell junction|chloride channel complex|lateral plasma membrane|membrane|plasma membrane|tight junction|chloride channel activity|identical protein binding|structural molecule activity|bicellular tight junction assembly|calcium-independent cell-cell adhesion via plasma membrane cell-adhesion mo…
evm.TU.Hic_asm_14.492	25.2844	2.26765	48.3012	20.9651	4.38992	4.83274e-05	0.000343981	Up	1.09121	0.0691448	3.3506	0.0328498	0.188275	0.0379093	LGALS9	Galectin-9			GO:0005737,GO:0005576,GO:0005634,GO:0030246,GO:0002376	cytoplasm|extracellular region|nucleus|carbohydrate binding|immune system process
evm.TU.Hic_asm_4.982	6.50884	0.613077	12.4046	20.8104	4.37923	0.00115943	0.00535112	Up	0.508811	0.797966	0.920656	0.0631839	0	0.0729153	TMEM238	Transmembrane protein 238			GO:0016020	membrane
evm.TU.Hic_asm_0.327	3.44292	0.328841	6.557	20.7069	4.37204	0.0151524	0.0457694	Up	1.62198	1.90781	0.225759	0	0	0.232439	Kcnip2	Kv channel-interacting protein 2			GO:0005886,GO:0008076,GO:0005509,GO:0005267,GO:0015459,GO:0005244,GO:1901379	plasma membrane|voltage-gated potassium channel complex|calcium ion binding|potassium channel activity|potassium channel regulator activity|voltage-gated ion channel activity|regulation of potassium ion transmembrane transport
evm.TU.Hic_asm_14.742	9.22012	0.85271	17.5875	20.1111	4.32992	0.000765028	0.00377084	Up	0.174698	0.547956	1.01153	0.104131	0	0			ko04975,ko04979,ko04977,ko05417	Fat digestion and absorption|Cholesterol metabolism|Vitamin digestion and absorption|Lipid and atherosclerosis
evm.TU.Hic_asm_8.465	8.98226	0.83576	17.1288	19.8518	4.3112	0.00116373	0.00536593	Up	0.469406	0.0297441	0.190066	0.014131	0.0269969	0	pkm	Pyruvate kinase PKM	ko00010,ko00620,ko04922,ko05203,ko05230,ko05165,ko04930	Glycolysis / Gluconeogenesis|Pyruvate metabolism|Glucagon signaling pathway|Viral carcinogenesis|Central carbon metabolism in cancer|Human papillomavirus infection|Type II diabetes mellitus	GO:0005524,GO:0016301,GO:0000287,GO:0030955,GO:0004743	ATP binding|kinase activity|magnesium ion binding|potassium ion binding|pyruvate kinase activity
evm.TU.Hic_asm_11.850	5.98092	0.559998	11.4018	19.7063	4.30059	0.00416016	0.0157131	Up	0.213657	0.586384	0.0594763	0.0265318	0.025344	0	MATN3	Matrilin-3			GO:0062023,GO:0005576,GO:0005509,GO:0030198	collagen-containing extracellular matrix|extracellular region|calcium ion binding|extracellular matrix organization
evm.TU.Hic_asm_9.950	57.8234	5.7319	109.915	19.4596	4.28241	1.2936e-15	6.20044e-14	Up	1.88836	1.14847	0.797091	0.0980894	0.0351368	0.113197	DIRAS1	GTP-binding protein Di-Ras1			GO:0005886,GO:0019003,GO:0005525,GO:0003924,GO:0007165	plasma membrane|GDP binding|GTP binding|GTPase activity|signal transduction
evm.TU.ctg482.1	17.4929	1.68847	33.2974	19.135	4.25814	1.80746e-06	1.8764e-05	Up	0.840952	2.43084	1.37705	0.196572	0.0938861	0
evm.TU.Hic_asm_3.2133	8.81406	0.897314	16.7308	18.8193	4.23414	0.000808694	0.00395335	Up	0.610487	0.0832542	0.561552	0.0527374	0	0.0304299	Esrrg	Estrogen-related receptor gamma			GO:0005634,GO:0005516,GO:0003677,GO:0001228,GO:0034056,GO:0042802,GO:0004879,GO:0003707,GO:0000978,GO:0000977,GO:1990837,GO:0005496,GO:0008270,GO:0120162,GO:0045893,GO:0045944,GO:0006355,GO:0006357,GO:0048384	nucleus|calmodulin binding|DNA binding|DNA-binding transcription activator activity, RNA polymerase II-specific|estrogen response element binding|identical protein binding|nuclear receptor activity|nuclear steroid receptor activity|RNA polymerase II cis-regulatory region sequence-specific DNA binding|RNA polymerase II transcription regulatory region sequence-specific DNA binding|sequence-specific…
evm.TU.Hic_asm_4.916	17621.4	1779.11	33463.6	18.8099	4.23342	3.98753e-59	2.44884e-56	Up	1082.4	995.245	463.002	44.5037	61.5611	59.9228	G6PC1	Glucose-6-phosphatase catalytic subunit 1	ko00010,ko00052,ko00500,ko04068,ko04151,ko04152,ko04910,ko04922,ko04920,ko04973,ko04931	Glycolysis / Gluconeogenesis|Galactose metabolism|Starch and sucrose metabolism|FoxO signaling pathway|PI3K-Akt signaling pathway|AMPK signaling pathway|Insulin signaling pathway|Glucagon signaling pathway|Adipocytokine signaling pathway|Carbohydrate digestion and absorption|Insulin resistance	GO:0005789,GO:0016020,GO:0004346,GO:0042301,GO:0016773,GO:0042632,GO:0006094,GO:0051156,GO:0042593,GO:0015760,GO:0005980,GO:0035264,GO:0010468,GO:0008202,GO:0006641,GO:0046415	endoplasmic reticulum membrane|membrane|glucose-6-phosphatase activity|phosphate ion binding|phosphotransferase activity, alcohol group as acceptor|cholesterol homeostasis|gluconeogenesis|glucose 6-phosphate metabolic process|glucose homeostasis|glucose-6-phosphate transport|glycogen catabolic process|multicellular organism growth|regulation of gene expression|steroid metabolic process|triglyceri…
evm.TU.Hic_asm_18.714	5.84576	0.613077	11.0784	18.5903	4.21648	0.00328059	0.0128738	Up	0.135324	0.318342	0.0753413	0.0168045	0	0.0193927	FSTL5	Follistatin-related protein 5			GO:0005576,GO:0005509,GO:0030154	extracellular region|calcium ion binding|cell differentiation
evm.TU.Hic_asm_9.407	19.4609	1.93881	36.9829	18.3409	4.19699	5.596e-07	6.49957e-06	Up	6.65774	4.32702	7.81407	0.178758	1.02453	0
evm.TU.Hic_asm_19.1034	22.7541	2.35463	43.1536	18.2945	4.19334	1.00784e-08	1.66858e-07	Up	1.48562	2.3031	2.45282	0.254459	0.0486136	0.11746	PIRT	Phosphoinositide-interacting protein			GO:0005886,GO:1902936,GO:0005547,GO:0044325,GO:0048266,GO:0048015,GO:2001259,GO:0009408	plasma membrane|phosphatidylinositol bisphosphate binding|phosphatidylinositol-3,4,5-trisphosphate binding|transmembrane transporter binding|behavioral response to pain|phosphatidylinositol-mediated signaling|positive regulation of cation channel activity|response to heat
evm.TU.Hic_asm_20.1288	16.9772	1.77768	32.1768	18.1899	4.18506	3.74085e-07	4.50185e-06	Up	1.16181	0.562913	0.851928	0.0563016	0.0537812	0.0649731	CYP24A1	1,25-dihydroxyvitamin D(3) 24-hydroxylase, mitochondrial	ko00100,ko04928,ko05206	Steroid biosynthesis|Parathyroid hormone synthesis, secretion and action|MicroRNAs in cancer	GO:0005743,GO:0062181,GO:0030342,GO:0062180,GO:0008403,GO:0020037,GO:0005506,GO:0070643,GO:0010430,GO:0001649,GO:0033280,GO:0042369,GO:0042359,GO:0070561,GO:0006766	mitochondrial inner membrane|1-alpha,25-dihydroxyvitamin D3 23-hydroxylase activity|1-alpha,25-dihydroxyvitamin D3 24-hydroxylase activity|25-hydroxycholecalciferol-23-hydroxylase activity|25-hydroxycholecalciferol-24-hydroxylase activity|heme binding|iron ion binding|vitamin D 25-hydroxylase activity|fatty acid omega-oxidation|osteoblast differentiation|response to vitamin D|vitamin D catabolic …
evm.TU.Hic_asm_15.1366	379.413	39.976	718.85	17.9748	4.1679	7.99196e-48	3.27204e-45	Up	12.3472	11.4438	6.49235	0.888851	0.551889	0.632546	ATF7	Cyclic AMP-dependent transcription factor ATF-7	ko04668,ko04024,ko04022,ko04151,ko04152,ko04911,ko04922,ko04915,ko04926,ko04935,ko04918,ko04928,ko04925,ko04927,ko04261,ko04962,ko04725,ko04728,ko04211,ko04714,ko05207,ko05203,ko05215,ko05166,ko05161,ko05163,ko05165,ko05016,ko05020,ko05030,ko05031,ko05034,ko04931,ko04934	TNF signaling pathway|cAMP signaling pathway|cGMP-PKG signaling pathway|PI3K-Akt signaling pathway|AMPK signaling pathway|Insulin secretion|Glucagon signaling pathway|Estrogen signaling pathway|Relaxin signaling pathway|Growth hormone synthesis, secretion and action|Thyroid hormone synthesis|Parathyroid hormone synthesis, secretion and action|Aldosterone synthesis and secretion|Cortisol synthesis…	GO:0000785,GO:0000781,GO:0005737,GO:0005654,GO:0005634,GO:0090575,GO:0035497,GO:0003700,GO:0000981,GO:0001227,GO:0019899,GO:0046872,GO:0051019,GO:0000978,GO:1990837,GO:0000976,GO:0001223,GO:0000122,GO:0045944,GO:0006355,GO:0006357	chromatin|chromosome, telomeric region|cytoplasm|nucleoplasm|nucleus|RNA polymerase II transcription regulator complex|cAMP response element binding|DNA-binding transcription factor activity|DNA-binding transcription factor activity, RNA polymerase II-specific|DNA-binding transcription repressor activity, RNA polymerase II-specific|enzyme binding|metal ion binding|mitogen-activated protein kinase…
evm.TU.Hic_asm_19.703	1230.09	129.826	2330.36	17.9428	4.16533	3.2783e-68	3.3908e-65	Up	55.5822	38.0725	34.0883	3.93171	2.22764	2.60225		Zinc-binding protein A33 OS=Pleurodeles waltl OX=8319 PE=1 SV=2			GO:0005694,GO:0005634,GO:0003723,GO:0008270,GO:0010468,GO:0051171,GO:0080090	chromosome|nucleus|RNA binding|zinc ion binding|regulation of gene expression|regulation of nitrogen compound metabolic process|regulation of primary metabolic process
evm.TU.Hic_asm_18.548	1070.7	113.392	2028	17.8668	4.15921	1.88592e-18	1.26492e-16	Up	180.701	206.104	98.2475	15.5624	11.4908	6.31004	Lect2	Leukocyte cell-derived chemotaxin-2			GO:0005829,GO:0005576,GO:0043231,GO:0042802,GO:0046872,GO:0006935,GO:0030178	cytosol|extracellular region|intracellular membrane-bounded organelle|identical protein binding|metal ion binding|chemotaxis|negative regulation of Wnt signaling pathway
evm.TU.Hic_asm_15.942	226.689	24.4075	428.97	17.5009	4.12936	7.62709e-30	1.24906e-27	Up	39.1666	14.7393	23.4395	2.1546	1.93708	1.31635
evm.TU.Hic_asm_14.2028	8.02225	0.888839	15.1557	17.1748	4.10222	0.00100991	0.00476398	Up	1.02822	0.333632	0.15792	0.0352232	0.0336464	0.0406482		Fish-egg lectin OS=Cyprinus carpio OX=7962 PE=1 SV=1			GO:0005576,GO:0030246	extracellular region|carbohydrate binding
evm.TU.Hic_asm_13.867	6089.54	683.444	11495.6	16.8211	4.0722	6.11177e-151	3.00271e-147	Up	438.35	352.907	301.9	25.3131	27.5018	27.0894	Cebpd	CCAAT/enhancer-binding protein delta			GO:0005654,GO:0005634,GO:0090575,GO:0003677,GO:0001228,GO:0000981,GO:0042802,GO:0000978,GO:0043565,GO:1990837,GO:0000976,GO:0045444,GO:0002244,GO:0048839,GO:0045892,GO:0045669,GO:0045944,GO:0045595,GO:0006357	nucleoplasm|nucleus|RNA polymerase II transcription regulator complex|DNA binding|DNA-binding transcription activator activity, RNA polymerase II-specific|DNA-binding transcription factor activity, RNA polymerase II-specific|identical protein binding|RNA polymerase II cis-regulatory region sequence-specific DNA binding|sequence-specific DNA binding|sequence-specific double-stranded DNA binding|tr…
evm.TU.Hic_asm_0.896	5.31016	0.613077	10.0072	16.7232	4.06377	0.0104199	0.0337796	Up	0.058149	0.445841	0.0431657	0.0192558	0	0.0222215	sox19b	Transcription factor Sox-19b	ko04390,ko04550	Hippo signaling pathway|Signaling pathways regulating pluripotency of stem cells	GO:0005634,GO:0005667,GO:0000981,GO:0000978,GO:0009653,GO:0030154,GO:0009950,GO:0009953,GO:0055113,GO:0051091,GO:0006355	nucleus|transcription regulator complex|DNA-binding transcription factor activity, RNA polymerase II-specific|RNA polymerase II cis-regulatory region sequence-specific DNA binding|anatomical structure morphogenesis|cell differentiation|dorsal/ventral axis specification|dorsal/ventral pattern formation|epiboly involved in gastrulation with mouth forming second|positive regulation of DNA-binding tr…
evm.TU.Hic_asm_14.2056	34.377	3.95423	64.7997	16.578	4.0512	3.84174e-07	4.61197e-06	Up	0.499592	0.307258	1.88158	0.0875846	0.0139439	0.101074	Drd4	D(4) dopamine receptor	ko04080,ko04728	Neuroactive ligand-receptor interaction|Dopaminergic synapse	GO:0030424,GO:0043679,GO:0005938,GO:0005813,GO:0005737,GO:0030425,GO:0043197,GO:0098982,GO:0098978,GO:0016020,GO:0043025,GO:0005886,GO:0045211,GO:0042734,GO:0043195,GO:0012506,GO:0035240,GO:0004952,GO:0001591,GO:0051379,GO:0004993,GO:1901363,GO:0042802,GO:0046872,GO:0030594,GO:0051380,GO:0017124,GO:0007195,GO:0008344,GO:0050482,GO:0008306,GO:0001662,GO:0048148,GO:0007268,GO:0007212,GO:0042596,GO:…	axon|axon terminus|cell cortex|centrosome|cytoplasm|dendrite|dendritic spine|GABA-ergic synapse|glutamatergic synapse|membrane|neuronal cell body|plasma membrane|postsynaptic membrane|presynaptic membrane|terminal bouton|vesicle membrane|dopamine binding|dopamine neurotransmitter receptor activity|dopamine neurotransmitter receptor activity, coupled via Gi/Go|epinephrine binding|G protein-coupled…
evm.TU.Hic_asm_7.1309	465.485	53.1838	877.787	16.4745	4.04216	2.04973e-10	4.64605e-09	Up	20.1569	15.2157	33.7444	2.71426	1.79905	0.639245	CKM	Creatine kinase M-type	ko00330	Arginine and proline metabolism	GO:0005737,GO:0005615,GO:0005524,GO:0004111,GO:0016301,GO:0046314,GO:0016310,GO:0009408	cytoplasm|extracellular space|ATP binding|creatine kinase activity|kinase activity|phosphocreatine biosynthetic process|phosphorylation|response to heat
evm.TU.Hic_asm_15.941	48.0097	5.44733	90.5721	16.4346	4.03867	2.34946e-10	5.27073e-09	Up	7.08905	9.00006	2.41641	0.862349	0.343227	0.165861
evm.TU.Hic_asm_14.493	22.3617	2.4988	42.2247	16.4343	4.03864	2.11633e-05	0.000165303	Up	0.559465	0.362104	2.25452	0.0529326	0.17697	0	Lgals9	Galectin-9			GO:0005737,GO:0005829,GO:0005615,GO:0005634,GO:0030246,GO:0048030,GO:0019899,GO:0016936,GO:0043539,GO:0005102,GO:0071346,GO:0098586,GO:0070371,GO:0007565,GO:0006954,GO:0006811,GO:0045185,GO:0060135,GO:0002519,GO:0046007,GO:2000562,GO:0032682,GO:0010629,GO:0050728,GO:0043305,GO:0032815,GO:0043322,GO:0045953,GO:0032720,GO:0032689,GO:0038066,GO:0070241,GO:2000563,GO:0032834,GO:0032722,GO:2001269,GO:…	cytoplasm|cytosol|extracellular space|nucleus|carbohydrate binding|disaccharide binding|enzyme binding|galactoside binding|protein serine/threonine kinase activator activity|signaling receptor binding|cellular response to type II interferon|cellular response to virus|ERK1 and ERK2 cascade|female pregnancy|inflammatory response|ion transport|maintenance of protein location|maternal process involve…
evm.TU.Hic_asm_2.900	64.0048	7.35034	120.659	16.4062	4.03617	2.2297e-19	1.64729e-17	Up	2.41125	3.22511	1.76575	0.215804	0.164915	0.174329	Capn1	Calpain-1 catalytic subunit			GO:0001533,GO:0005737,GO:0005829,GO:0005764,GO:0016020,GO:0005739,GO:0005886,GO:0005509,GO:0004198,GO:0008092,GO:0019899,GO:0008233,GO:0007568,GO:0007420,GO:0070301,GO:0060056,GO:0030837,GO:1901223,GO:0010666,GO:1903238,GO:0043117,GO:0016540,GO:0030163,GO:0006508,GO:0032801,GO:0050790,GO:1990776,GO:0046685,GO:0097264	cornified envelope|cytoplasm|cytosol|lysosome|membrane|mitochondrion|plasma membrane|calcium ion binding|calcium-dependent cysteine-type endopeptidase activity|cytoskeletal protein binding|enzyme binding|peptidase activity|aging|brain development|cellular response to hydrogen peroxide|mammary gland involution|negative regulation of actin filament polymerization|negative regulation of NIK/NF-kappa…
evm.TU.Hic_asm_15.1707	4.9159	0.559998	9.27179	15.9847	3.99862	0.0059564	0.0212441	Up	0.235771	0.0821684	0.196897	0.0195186	0.0186448	0	VSNL1	Visinin-like protein 1			GO:0005509	calcium ion binding
evm.TU.Hic_asm_10.288	7.479	0.888839	14.0692	15.9077	3.99165	0.000609768	0.00312387	Up	0.583586	0.915234	0.433212	0.0483129	0.0461501	0.055754
evm.TU.Hic_asm_12.469	9.92065	1.17308	18.6682	15.869	3.98814	0.00119659	0.00548529	Up	0.975279	0.0407873	1.04253	0.0775101	0.0370201	0.044724	PGAM2	Phosphoglycerate mutase 2	ko00010,ko00680,ko00260,ko04922,ko05230	Glycolysis / Gluconeogenesis|Methane metabolism|Glycine, serine and threonine metabolism|Glucagon signaling pathway|Central carbon metabolism in cancer	GO:0005829,GO:0070062,GO:0005634,GO:0046538,GO:0004082,GO:0016787,GO:0042802,GO:0004619,GO:0061621,GO:0006094,GO:0006096,GO:0007219,GO:0046689,GO:0007283,GO:0006941	cytosol|extracellular exosome|nucleus|2,3-bisphosphoglycerate-dependent phosphoglycerate mutase activity|bisphosphoglycerate mutase activity|hydrolase activity|identical protein binding|phosphoglycerate mutase activity|canonical glycolysis|gluconeogenesis|glycolytic process|Notch signaling pathway|response to mercury ion|spermatogenesis|striated muscle contraction
evm.TU.Hic_asm_21.238	96.743	11.4826	182.003	15.8322	3.98479	1.34254e-12	4.22137e-11	Up	1.6095	1.38026	6.30281	0.305415	0.188775	0.228059	scg2b	Secretogranin-2b			GO:0005576,GO:0030141,GO:0001525,GO:1903670	extracellular region|secretory granule|angiogenesis|regulation of sprouting angiogenesis
evm.TU.Hic_asm_18.682	15.0141	1.83923	28.189	15.6815	3.971	5.07132e-05	0.00035927	Up	0.362293	0.505051	0.0941292	0.0359915	0	0.0415348	rds35	RDS/peripherin-like protein xRDS35			GO:0016020,GO:0007601	membrane|visual perception
evm.TU.Hic_asm_3.437	1045.89	126.956	1964.82	15.4486	3.9494	1.10831e-38	3.15661e-36	Up	34.2109	21.8191	13.8612	2.20074	2.14999	1.19769	nr4a1	Nuclear receptor subfamily 4 group A member 1	ko04010,ko04151,ko04925,ko04927,ko04934	MAPK signaling pathway|PI3K-Akt signaling pathway|Aldosterone synthesis and secretion|Cortisol synthesis and secretion|Cushing syndrome	GO:0005737,GO:0005634,GO:0004879,GO:0043565,GO:0008270	cytoplasm|nucleus|nuclear receptor activity|sequence-specific DNA binding|zinc ion binding
evm.TU.Hic_asm_6.1989	14.483	1.77768	27.1882	15.2935	3.93484	0.000299107	0.00168619	Up	0.54764	0.490778	4.96546	0.155442	0.148483	0.179382	DKK2	Dickkopf-related protein 2	ko04310,ko05010,ko05022	Wnt signaling pathway|Alzheimer disease|Pathways of neurodegeneration - multiple diseases	GO:0005615,GO:0039706,GO:0048019,GO:0090090,GO:0090263,GO:0016055	extracellular space|co-receptor binding|receptor antagonist activity|negative regulation of canonical Wnt signaling pathway|positive regulation of canonical Wnt signaling pathway|Wnt signaling pathway
evm.TU.Hic_asm_19.272	55.3841	6.89427	103.874	15.1718	3.92332	3.6358e-10	7.89512e-09	Up	3.33294	1.66767	1.98814	0.354756	0	0.218344	Otop2	Proton channel OTOP2			GO:0016020,GO:0005886,GO:0015252,GO:1902600	membrane|plasma membrane|proton channel activity|proton transmembrane transport
evm.TU.Hic_asm_3.1110	54.5306	6.87989	102.181	15.0777	3.91435	5.12873e-07	6.01012e-06	Up	0.902258	2.6585	8.2656	0.081485	0.194593	0.705264	AAR2	Protein AAR2 homolog			GO:0005681,GO:0005682,GO:0000244	spliceosomal complex|U5 snRNP|spliceosomal tri-snRNP complex assembly
evm.TU.Hic_asm_13.798	125.189	15.7016	234.677	14.8665	3.89399	3.16889e-23	3.26048e-21	Up	22.3433	20.9599	15.2422	2.89522	0.921869	1.01246	CREM	cAMP-responsive element modulator	ko04261	Adrenergic signaling in cardiomyocytes	GO:1990589,GO:0005667,GO:0000981,GO:0000978,GO:0006357,GO:0050896	ATF4-CREB1 transcription factor complex|transcription regulator complex|DNA-binding transcription factor activity, RNA polymerase II-specific|RNA polymerase II cis-regulatory region sequence-specific DNA binding|regulation of transcription by RNA polymerase II|response to stimulus
evm.TU.Hic_asm_19.888	321.645	40.5315	602.759	14.8643	3.89378	8.79097e-30	1.41607e-27	Up	33.6648	23.764	15.615	3.11007	1.22089	1.72079	MAFK	Transcription factor MafK			GO:0005634,GO:0003700,GO:0000981,GO:0000978,GO:0043565,GO:0000976,GO:0006357	nucleus|DNA-binding transcription factor activity|DNA-binding transcription factor activity, RNA polymerase II-specific|RNA polymerase II cis-regulatory region sequence-specific DNA binding|sequence-specific DNA binding|transcription cis-regulatory region binding|regulation of transcription by RNA polymerase II
evm.TU.Hic_asm_9.1044	1731.82	218.535	3245.11	14.8216	3.88963	6.87228e-53	3.55406e-50	Up	52.2013	39.4927	38.888	4.79674	3.97378	2.04112	NR1D1	Nuclear receptor subfamily 1 group D member 1	ko04710	Circadian rhythm	GO:0005737,GO:0030425,GO:0043197,GO:0005634,GO:0070888,GO:0004879,GO:0000978,GO:0001222,GO:0008270,GO:0030154,GO:0001678,GO:0071347,GO:0071356,GO:0042632,GO:0032922,GO:0060086,GO:0005978,GO:0009755,GO:0061889,GO:0045892,GO:0043124,GO:0050728,GO:1903979,GO:0150079,GO:0000122,GO:0070859,GO:0045893,GO:0045944,GO:0010498,GO:0031648,GO:0042752,GO:0042749,GO:0045598,GO:0061178,GO:0019216,GO:0061469,GO:…	cytoplasm|dendrite|dendritic spine|nucleus|E-box binding|nuclear receptor activity|RNA polymerase II cis-regulatory region sequence-specific DNA binding|transcription corepressor binding|zinc ion binding|cell differentiation|cellular glucose homeostasis|cellular response to interleukin-1|cellular response to tumor necrosis factor|cholesterol homeostasis|circadian regulation of gene expression|cir…
evm.TU.Hic_asm_22.1187	231.946	29.5258	434.367	14.7505	3.88269	3.8328e-06	3.66531e-05	Up	45.098	66.6222	11.7694	2.2001	1.91055	6.23197	ecrg4a	Augurin-A			GO:0016324,GO:0005737,GO:0005615,GO:0031145,GO:0090398,GO:0007417,GO:0070314,GO:0008285,GO:0042127,GO:0009611	apical plasma membrane|cytoplasm|extracellular space|anaphase-promoting complex-dependent catabolic process|cellular senescence|central nervous system development|G1 to G0 transition|negative regulation of cell population proliferation|regulation of cell population proliferation|response to wounding
evm.TU.Hic_asm_12.258	1534.03	196.945	2871.11	14.5684	3.86477	2.48393e-51	1.19059e-48	Up	48.6586	34.2939	23.0251	3.80225	2.71473	2.42606	F2RL1	Proteinase-activated receptor 2	ko04080,ko04750,ko05143	Neuroactive ligand-receptor interaction|Inflammatory mediator regulation of TRP channels|African trypanosomiasis	GO:0005769,GO:0005794,GO:0005886,GO:0031143,GO:0010855,GO:0019855,GO:0004930,GO:0001965,GO:0031681,GO:0099108,GO:0002020,GO:0038023,GO:0005102,GO:0015057,GO:0007596,GO:0045217,GO:0051607,GO:0061028,GO:0007186,GO:0006954,GO:0045087,GO:0050900,GO:0070661,GO:0097029,GO:0032682,GO:0046676,GO:0046329,GO:0034140,GO:0010804,GO:0042119,GO:0030836,GO:0030335,GO:0032722,GO:0050921,GO:0002720,GO:0007204,GO:…	early endosome|Golgi apparatus|plasma membrane|pseudopodium|adenylate cyclase inhibitor activity|calcium channel inhibitor activity|G protein-coupled receptor activity|G-protein alpha-subunit binding|G-protein beta-subunit binding|potassium channel activator activity involved in G protein-coupled receptor signaling pathway|protease binding|signaling receptor activity|signaling receptor binding|th…
evm.TU.Hic_asm_22.1094	55.204	7.38458	103.023	14.1249	3.82017	5.73191e-08	8.1863e-07	Up	2.07733	0.579175	4.06076	0.206369	0.0438068	0.344	Scel	Sciellin			GO:0005737,GO:0016020,GO:0048471,GO:0046872,GO:0009792,GO:0008544,GO:0030216,GO:0090263,GO:0009612	cytoplasm|membrane|perinuclear region of cytoplasm|metal ion binding|embryo development ending in birth or egg hatching|epidermis development|keratinocyte differentiation|positive regulation of canonical Wnt signaling pathway|response to mechanical stimulus
evm.TU.Hic_asm_14.2079	15.6377	2.09804	29.1774	14.0837	3.81595	1.15353e-05	9.71671e-05	Up	4.75967	3.51988	1.29265	0.115328	0.330494	0.39927
evm.TU.Hic_asm_10.729	10.8003	1.40423	20.1963	13.9812	3.80542	0.000158018	0.000970731	Up	1.86144	0.713602	0.967259	0.184922	0.117762	0	GLIPR2	Golgi-associated plant pathogenesis-related protein 1			GO:0070062,GO:0005615,GO:0000139,GO:0042803,GO:0010634,GO:0010718,GO:0070374	extracellular exosome|extracellular space|Golgi membrane|protein homodimerization activity|positive regulation of epithelial cell migration|positive regulation of epithelial to mesenchymal transition|positive regulation of ERK1 and ERK2 cascade
evm.TU.Hic_asm_4.918	43.6111	5.90998	81.3121	13.7889	3.78543	5.11427e-09	9.04641e-08	Up	6.33083	9.29822	1.67841	0.673851	0.357603	0.518424	PTGES3L	Putative protein PTGES3L			GO:0005829,GO:0005634,GO:0051087,GO:0051879,GO:0051131,GO:0006457	cytosol|nucleus|chaperone binding|Hsp90 protein binding|chaperone-mediated protein complex assembly|protein folding
evm.TU.Hic_asm_18.523	46.6785	6.27461	87.0823	13.6431	3.7701	1.12259e-12	3.58135e-11	Up	2.07727	3.00058	1.64347	0.325837	0.2075	0.0626703		Alcohol dehydrogenase class-3 OS=Sparus aurata OX=8175 PE=2 SV=1	ko00010,ko00620,ko00680,ko00071,ko00350,ko00830,ko00625,ko00626,ko00980,ko00982,ko04936	Glycolysis / Gluconeogenesis|Pyruvate metabolism|Methane metabolism|Fatty acid degradation|Tyrosine metabolism|Retinol metabolism|Chloroalkane and chloroalkene degradation|Naphthalene degradation|Metabolism of xenobiotics by cytochrome P450|Drug metabolism - cytochrome P450|Alcoholic liver disease	GO:0005737,GO:0004022,GO:0106322,GO:0106321,GO:0008270,GO:0006069	cytoplasm|alcohol dehydrogenase (NAD+) activity|S-(hydroxymethyl)glutathione dehydrogenase NAD activity|S-(hydroxymethyl)glutathione dehydrogenase NADP activity|zinc ion binding|ethanol oxidation
evm.TU.Hic_asm_1.242	22.892	3.08423	42.6998	13.5757	3.76295	3.28824e-05	0.000244682	Up	1.43314	3.84587	0.478738	0.284747	0.226666	0		Fish-egg lectin OS=Cyprinus carpio OX=7962 PE=1 SV=1			GO:0005576,GO:0030246	extracellular region|carbohydrate binding
evm.TU.Hic_asm_3.265	4.34757	0.613077	8.08206	13.5651	3.76183	0.0105054	0.0339822	Up	0.27927	0.159265	0.141348	0.0252215	0	0.0291061
evm.TU.Hic_asm_19.1203	407.988	56.488	759.488	13.3937	3.74349	1.13275e-60	7.67614e-58	Up	15.4537	12.2247	10.3918	1.25145	1.31329	0.915336	DUSP8	Dual specificity protein phosphatase 8			GO:0005737,GO:0005829,GO:0005634,GO:0017017,GO:0017018,GO:0016791,GO:0004721,GO:0004725,GO:0008330,GO:0016311,GO:0043409,GO:0006470	cytoplasm|cytosol|nucleus|MAP kinase tyrosine/serine/threonine phosphatase activity|myosin phosphatase activity|phosphatase activity|phosphoprotein phosphatase activity|protein tyrosine phosphatase activity|protein tyrosine/threonine phosphatase activity|dephosphorylation|negative regulation of MAPK cascade|protein dephosphorylation
evm.TU.Hic_asm_20.532	76.1022	10.6996	141.505	13.1392	3.7158	5.91655e-14	2.25334e-12	Up	3.14554	1.89549	1.15601	0.323265	0.147044	0.106587	NR4A2	Nuclear receptor subfamily 4 group A member 2	ko04928,ko04925	Parathyroid hormone synthesis, secretion and action|Aldosterone synthesis and secretion	GO:0005737,GO:0016607,GO:0005634,GO:0005667,GO:0001228,GO:0000981,GO:0035259,GO:0004879,GO:0046982,GO:0000978,GO:0008270,GO:0008344,GO:0071376,GO:0031668,GO:0034599,GO:0021953,GO:0021952,GO:0006351,GO:0042416,GO:0071542,GO:0045444,GO:0051866,GO:0021986,GO:2001234,GO:0043524,GO:0000122,GO:0051402,GO:0042551,GO:0001764,GO:0043085,GO:0045944,GO:0009791,GO:0042053,GO:0043576,GO:0006357,GO:0001975,GO:…	cytoplasm|nuclear speck|nucleus|transcription regulator complex|DNA-binding transcription activator activity, RNA polymerase II-specific|DNA-binding transcription factor activity, RNA polymerase II-specific|nuclear glucocorticoid receptor binding|nuclear receptor activity|protein heterodimerization activity|RNA polymerase II cis-regulatory region sequence-specific DNA binding|zinc ion binding|adu…
evm.TU.Hic_asm_5.1044	14.2632	1.98966	26.5368	13.1313	3.71494	0.000613714	0.00313918	Up	0.29478	0.0693454	0.188736	0.051248	0	0
evm.TU.Hic_asm_0.301	267.177	38.0463	496.307	13.1272	3.71448	3.0447e-40	9.80893e-38	Up	13.9992	15.3166	10.329	1.40478	0.751457	1.58871	crispld2	Cysteine-rich secretory protein LCCL domain-containing 2			GO:0005576	extracellular region
evm.TU.Hic_asm_6.244	14648.4	2080.69	27216.1	13.0779	3.70906	1.63264e-76	2.29175e-73	Up	483.268	435.682	314.438	45.0533	41.8947	28.9848	NR1D2	Nuclear receptor subfamily 1 group D member 2	ko04710	Circadian rhythm	GO:0000785,GO:0005737,GO:0005654,GO:0005634,GO:0000981,GO:0001227,GO:0004879,GO:0000978,GO:1990837,GO:0008270,GO:0030154,GO:0048512,GO:0097009,GO:0009755,GO:0055088,GO:0045892,GO:0050728,GO:0000122,GO:0045893,GO:0045944,GO:0042752,GO:0006355,GO:0050727,GO:0019216,GO:2001014	chromatin|cytoplasm|nucleoplasm|nucleus|DNA-binding transcription factor activity, RNA polymerase II-specific|DNA-binding transcription repressor activity, RNA polymerase II-specific|nuclear receptor activity|RNA polymerase II cis-regulatory region sequence-specific DNA binding|sequence-specific double-stranded DNA binding|zinc ion binding|cell differentiation|circadian behavior|energy homeostasi…
evm.TU.Hic_asm_18.748	21.5681	3.1546	39.9816	12.9747	3.69763	0.00011207	0.000715421	Up	2.33434	1.76267	10.5415	0.386503	0	1.04074	GPX3	Glutathione peroxidase 3	ko00480,ko04918,ko05014,ko05016,ko05022	Glutathione metabolism|Thyroid hormone synthesis|Amyotrophic lateral sclerosis|Huntington disease|Pathways of neurodegeneration - multiple diseases	GO:0005615,GO:0004602,GO:0042802,GO:0008430,GO:0006979	extracellular space|glutathione peroxidase activity|identical protein binding|selenium binding|response to oxidative stress
evm.TU.Hic_asm_2.732	3323.65	475.606	6171.69	12.9624	3.69626	1.01759e-79	1.53828e-76	Up	98.2893	97.608	79.6632	9.32786	10.6053	6.16151	Klf11	Krueppel-like factor 11			GO:0005829,GO:0005925,GO:0016604,GO:0005654,GO:0005634,GO:0003677,GO:0003700,GO:0000981,GO:0046872,GO:0000978,GO:1990837,GO:0000976,GO:0006915,GO:1901653,GO:0008285,GO:0045892,GO:0000122,GO:0043065,GO:0006357,GO:0000083	cytosol|focal adhesion|nuclear body|nucleoplasm|nucleus|DNA binding|DNA-binding transcription factor activity|DNA-binding transcription factor activity, RNA polymerase II-specific|metal ion binding|RNA polymerase II cis-regulatory region sequence-specific DNA binding|sequence-specific double-stranded DNA binding|transcription cis-regulatory region binding|apoptotic process|cellular response to pe…
evm.TU.Hic_asm_20.1001	28287.2	4072.76	52501.5	12.8894	3.68811	1.11358e-56	6.4365e-54	Up	825.055	874.767	789.932	107.438	82.5361	47.6231	FKBP5	Peptidyl-prolyl cis-trans isomerase FKBP5	ko04915	Estrogen signaling pathway	GO:0005737,GO:0005829,GO:0070062,GO:0016020,GO:0005654,GO:0005528,GO:0031072,GO:0003755,GO:0061077,GO:0006457,GO:0000413,GO:0009617	cytoplasm|cytosol|extracellular exosome|membrane|nucleoplasm|FK506 binding|heat shock protein binding|peptidyl-prolyl cis-trans isomerase activity|chaperone-mediated protein folding|protein folding|protein peptidyl-prolyl isomerization|response to bacterium
evm.TU.Hic_asm_15.1045	14.0615	2.07039	26.0527	12.6269	3.65843	8.43908e-05	0.000559908	Up	0.929917	1.51672	0.289928	0.14781	0.0352982	0.0852877	Fut9	4-galactosyl-N-acetylglucosaminide 3-alpha-L-fucosyltransferase 9	ko00515,ko00601,ko00603	Mannose type O-glycan biosynthesis|Glycosphingolipid biosynthesis - lacto and neolacto series|Glycosphingolipid biosynthesis - globo and isoglobo series	GO:0005794,GO:0000139,GO:0005802,GO:0032588,GO:0017083,GO:0046920,GO:0033692,GO:0036065,GO:0006688,GO:0036071,GO:0007399,GO:0030182,GO:0009312,GO:0010976,GO:0006486,GO:0006487,GO:0006493,GO:1903037,GO:1903236	Golgi apparatus|Golgi membrane|trans-Golgi network|trans-Golgi network membrane|4-galactosyl-N-acetylglucosaminide 3-alpha-L-fucosyltransferase activity|alpha-(1->3)-fucosyltransferase activity|cellular polysaccharide biosynthetic process|fucosylation|glycosphingolipid biosynthetic process|N-glycan fucosylation|nervous system development|neuron differentiation|oligosaccharide biosynthetic process…
evm.TU.Hic_asm_15.1195	6.15557	0.941918	11.3692	12.502	3.64409	0.00533713	0.019416	Up	0.1009	0.0468863	0.21222	0.0111376	0	0.0257059	SLC2A3	Solute carrier family 2, facilitated glucose transporter member 3			GO:0042995,GO:0005615,GO:0016020,GO:0043204,GO:0005886,GO:0055056,GO:0005354,GO:0005536,GO:0005355,GO:0015149,GO:0070837,GO:0015757,GO:0046323,GO:1904659,GO:0015749	cell projection|extracellular space|membrane|perikaryon|plasma membrane|D-glucose transmembrane transporter activity|galactose transmembrane transporter activity|glucose binding|glucose transmembrane transporter activity|hexose transmembrane transporter activity|dehydroascorbic acid transport|galactose transmembrane transport|glucose import|glucose transmembrane transport|monosaccharide transmemb…
evm.TU.Hic_asm_6.1238	294.878	43.6967	546.059	12.4999	3.64385	0.000569874	0.00294173	Up	45.9482	6.97716	12.7316	3.84259	0.443695	2.19284	ZG16	Zymogen granule membrane protein 16			GO:0062023,GO:0005615,GO:0005796,GO:0070701,GO:0042589,GO:0030246,GO:0042834,GO:0050830,GO:0015031,GO:0052373	collagen-containing extracellular matrix|extracellular space|Golgi lumen|mucus layer|zymogen granule membrane|carbohydrate binding|peptidoglycan binding|defense response to Gram-positive bacterium|protein transport|suppression of symbiont entry into host
evm.TU.Hic_asm_14.1216	30.1582	4.5227	55.7937	12.4362	3.63648	4.99114e-06	4.63418e-05	Up	4.44654	0.774832	5.4013	0.535437	0.0639333	0.463428	CLDN4	Claudin-4	ko04514,ko04530,ko04670,ko05160,ko05130	Cell adhesion molecules|Tight junction|Leukocyte transendothelial migration|Hepatitis C|Pathogenic Escherichia coli infection	GO:0016324,GO:0016327,GO:0009925,GO:0005923,GO:0005911,GO:0034707,GO:0016328,GO:0005886,GO:0070160,GO:0005254,GO:0042802,GO:0005198,GO:0004888,GO:0070830,GO:0016338,GO:0007155,GO:0007623,GO:0061436,GO:0007565,GO:0030335,GO:1905050,GO:0090303,GO:0022604,GO:0070293,GO:0032570	apical plasma membrane|apicolateral plasma membrane|basal plasma membrane|bicellular tight junction|cell-cell junction|chloride channel complex|lateral plasma membrane|plasma membrane|tight junction|chloride channel activity|identical protein binding|structural molecule activity|transmembrane signaling receptor activity|bicellular tight junction assembly|calcium-independent cell-cell adhesion via…
evm.TU.Hic_asm_16.306	25.2843	3.70578	46.8629	12.4237	3.63502	5.71129e-08	8.16279e-07	Up	1.17179	1.35276	0.706756	0.194016	0.0926654	0.0279873
evm.TU.ctg1958.1	13.6814	2.03426	25.3286	12.3462	3.62599	0.000285371	0.0016185	Up	1.22553	0.610156	2.33935	0.347853	0	0.0669047	Glipr2	Golgi-associated plant pathogenesis-related protein 1			GO:0005615,GO:0000139,GO:0042803,GO:0010634,GO:0010718,GO:0070374	extracellular space|Golgi membrane|protein homodimerization activity|positive regulation of epithelial cell migration|positive regulation of epithelial to mesenchymal transition|positive regulation of ERK1 and ERK2 cascade
evm.TU.Hic_asm_14.1640	54.1335	8.04381	100.223	12.3304	3.62415	1.10956e-11	3.06251e-10	Up	3.30034	4.95566	1.68108	0.453434	0.366499	0.161007			ko00562	Inositol phosphate metabolism
evm.TU.Hic_asm_0.470	100.305	15.0911	185.52	12.299	3.62047	1.53514e-15	7.28708e-14	Up	2.1194	2.63274	6.23864	0.437774	0.278784	0.384914	TRIM21	E3 ubiquitin-protein ligase TRIM21			GO:0005776,GO:0005737,GO:0031410,GO:0005829,GO:0005654,GO:0005634,GO:0000932,GO:1990904,GO:0003677,GO:0042802,GO:0042803,GO:0019901,GO:0003723,GO:0003713,GO:0061630,GO:0004842,GO:0008270,GO:0007049,GO:0062197,GO:0045087,GO:0045824,GO:0032088,GO:0090086,GO:0032897,GO:0010508,GO:0045787,GO:0051091,GO:0043123,GO:0051092,GO:0032092,GO:0046598,GO:0051865,GO:0031648,GO:0070534,GO:0006513,GO:0000209,GO:…	autophagosome|cytoplasm|cytoplasmic vesicle|cytosol|nucleoplasm|nucleus|P-body|ribonucleoprotein complex|DNA binding|identical protein binding|protein homodimerization activity|protein kinase binding|RNA binding|transcription coactivator activity|ubiquitin protein ligase activity|ubiquitin-protein transferase activity|zinc ion binding|cell cycle|cellular response to chemical stress|innate immune …
evm.TU.Hic_asm_3.1595	36.2633	5.44733	67.0793	12.1306	3.60058	6.9672e-10	1.43823e-08	Up	3.03841	2.23935	4.15974	0.593797	0.236339	0.114209	Cyp46a1	Cholesterol 24-hydroxylase	ko00120	Primary bile acid biosynthesis	GO:0030425,GO:0005789,GO:0098794,GO:0098793,GO:0033781,GO:0020037,GO:0005506,GO:0008395,GO:0062184,GO:0006707,GO:0042448,GO:1903044,GO:1900271,GO:0006805	dendrite|endoplasmic reticulum membrane|postsynapse|presynapse|cholesterol 24-hydroxylase activity|heme binding|iron ion binding|steroid hydroxylase activity|testosterone 16-beta-hydroxylase activity|cholesterol catabolic process|progesterone metabolic process|protein localization to membrane raft|regulation of long-term synaptic potentiation|xenobiotic metabolic process
evm.TU.Hic_asm_1.136	23.0765	3.49157	42.6613	12.1289	3.60038	4.09771e-06	3.89401e-05	Up	0.843935	0.504205	1.55724	0.215587	0.0228818	0.055287	Cldn23	Claudin-23	ko04514,ko04530,ko04670,ko05160,ko05130	Cell adhesion molecules|Tight junction|Leukocyte transendothelial migration|Hepatitis C|Pathogenic Escherichia coli infection	GO:0005923,GO:0005886,GO:0042802,GO:0005198,GO:0070830,GO:0016338,GO:0007155	bicellular tight junction|plasma membrane|identical protein binding|structural molecule activity|bicellular tight junction assembly|calcium-independent cell-cell adhesion via plasma membrane cell-adhesion molecules|cell adhesion
evm.TU.Hic_asm_1.280	9.43399	1.39576	17.4722	12.0992	3.59684	0.000302847	0.00170329	Up	1.25539	1.66256	1.21148	0.166286	0.238263	0
evm.TU.Hic_asm_19.395	175.159	27.3275	322.99	11.8471	3.56646	3.57293e-06	3.45718e-05	Up	29.713	6.04593	20.4128	2.01675	0.875668	2.96211		Parvalbumin beta 2 OS=Salmo salar OX=8030 PE=1 SV=3			GO:0030424,GO:0043679,GO:0030425,GO:0005509	axon|axon terminus|dendrite|calcium ion binding
evm.TU.Hic_asm_19.1398	5.52962	0.844235	10.215	11.7241	3.5514	0.00595779	0.0212452	Up	0.293778	0.409538	0.708759	0.0972831	0.046464	0	HSD17B1	Estradiol 17-beta-dehydrogenase 1	ko00140,ko04913	Steroid hormone biosynthesis|Ovarian steroidogenesis	GO:0005829,GO:0044594,GO:0004303,GO:0016491,GO:0006703	cytosol|17-beta-hydroxysteroid dehydrogenase (NAD+) activity|estradiol 17-beta-dehydrogenase activity|oxidoreductase activity|estrogen biosynthetic process
evm.TU.Hic_asm_15.2923	62.1898	9.78313	114.596	11.6408	3.54112	1.6708e-08	2.63943e-07	Up	5.44446	5.22767	1.3197	0.846263	0.246028	0.169844	NAB1	NGFI-A-binding protein 1			GO:0005654,GO:0005634,GO:0003712,GO:0001958,GO:0042552,GO:0045892,GO:0006355,GO:0045682,GO:0014037	nucleoplasm|nucleus|transcription coregulator activity|endochondral ossification|myelination|negative regulation of DNA-templated transcription|regulation of DNA-templated transcription|regulation of epidermis development|Schwann cell differentiation
evm.TU.Hic_asm_15.2733	140.062	22.2265	257.897	11.5488	3.52968	7.43824e-15	3.21974e-13	Up	7.06268	8.15343	2.64872	1.02321	0.535246	0.337373	NAB1	NGFI-A-binding protein 1			GO:0005654,GO:0005634,GO:0003712,GO:0001958,GO:0042552,GO:0045892,GO:0006355,GO:0045682,GO:0014037	nucleoplasm|nucleus|transcription coregulator activity|endochondral ossification|myelination|negative regulation of DNA-templated transcription|regulation of DNA-templated transcription|regulation of epidermis development|Schwann cell differentiation
evm.TU.Hic_asm_19.609	1523.05	243.113	2802.98	11.5245	3.52664	7.81535e-72	9.03455e-69	Up	123.783	106.521	74.4871	12.0446	10.6288	9.84013	nfil3	Nuclear factor interleukin-3-regulated protein			GO:0005737,GO:0005634,GO:0003677,GO:0003700,GO:0007623,GO:0006955,GO:0045892,GO:0006366	cytoplasm|nucleus|DNA binding|DNA-binding transcription factor activity|circadian rhythm|immune response|negative regulation of DNA-templated transcription|transcription by RNA polymerase II
evm.TU.Hic_asm_10.551	148.249	23.915	272.584	11.3274	3.50175	7.96901e-19	5.55344e-17	Up	10.4454	9.38524	5.30661	1.49167	0.7744	0.449066	foxa1	Forkhead box protein A1	ko04950	Maturity onset diabetes of the young	GO:0005634,GO:0003700,GO:0019904,GO:0043565	nucleus|DNA-binding transcription factor activity|protein domain specific binding|sequence-specific DNA binding
evm.TU.Hic_asm_7.1444	50.0044	8.22848	91.7804	11.1446	3.47828	4.65069e-11	1.14674e-09	Up	2.92657	1.23421	2.21812	0.390905	0.116689	0.197361	P2rx5	P2X purinoceptor 5	ko04020,ko04080	Calcium signaling pathway|Neuroactive ligand-receptor interaction	GO:0005637,GO:0005886,GO:0098794,GO:0005524,GO:0004931,GO:0042802,GO:0001614,GO:0005244,GO:0098655,GO:0006812,GO:0060079,GO:1905665,GO:0043416,GO:0033198,GO:0051592,GO:0009268,GO:0010043,GO:0048630	nuclear inner membrane|plasma membrane|postsynapse|ATP binding|extracellularly ATP-gated cation channel activity|identical protein binding|purinergic nucleotide receptor activity|voltage-gated ion channel activity|cation transmembrane transport|cation transport|excitatory postsynaptic potential|positive regulation of calcium ion import across plasma membrane|regulation of skeletal muscle tissue r…
evm.TU.Hic_asm_5.1548	34.4167	5.81264	63.0207	11.0507	3.46606	8.73781e-09	1.47493e-07	Up	7.54815	10.4793	3.99573	0.61464	0.469699	1.41861
evm.TU.Hic_asm_1.393	12.9667	2.19573	23.7377	11.024	3.46258	0.00363619	0.0140142	Up	0.0988223	0.180813	1.37547	0	0.0468893	0.141618
evm.TU.Hic_asm_18.1104	5.19306	0.844235	9.54189	11.0138	3.46124	0.00976022	0.0319414	Up	0.405877	0.113162	0.210906	0.0537617	0.0256775	0	RTN4RL2	Reticulon-4 receptor-like 2			GO:0030424,GO:0009986,GO:0030425,GO:0070062,GO:0031012,GO:0005576,GO:0005615,GO:0045121,GO:0043005,GO:0043204,GO:0005886,GO:0038023,GO:0031103,GO:0007166,GO:0010977	axon|cell surface|dendrite|extracellular exosome|extracellular matrix|extracellular region|extracellular space|membrane raft|neuron projection|perikaryon|plasma membrane|signaling receptor activity|axon regeneration|cell surface receptor signaling pathway|negative regulation of neuron projection development
evm.TU.Hic_asm_19.1169	178.045	30.0539	326.036	10.7989	3.43281	3.39374e-17	1.97319e-15	Up	12.3666	6.09053	11.5234	2.00446	0.802949	0.59695	mylpfa	Myosin regulatory light chain 2, skeletal muscle isoform A	ko04510,ko04520,ko04814,ko04810,ko04670,ko05132,ko05131	Focal adhesion|Adherens junction|Motor proteins|Regulation of actin cytoskeleton|Leukocyte transendothelial migration|Salmonella infection|Shigellosis	GO:0005737,GO:0016459,GO:0005509,GO:0033275,GO:0006936,GO:0060415,GO:0007519	cytoplasm|myosin complex|calcium ion binding|actin-myosin filament sliding|muscle contraction|muscle tissue morphogenesis|skeletal muscle tissue development
evm.TU.Hic_asm_0.1441	25.6448	4.42724	46.8625	10.5882	3.40438	1.10925e-08	1.82418e-07	Up	0.95054	1.04754	1.40169	0.0765649	0.170654	0.147262	MRC1	Macrophage mannose receptor 1			GO:0009986,GO:0010008,GO:0005886,GO:0038024,GO:0005537,GO:0038023,GO:0004888,GO:0001618,GO:0071353,GO:0071222,GO:0071346,GO:0006898	cell surface|endosome membrane|plasma membrane|cargo receptor activity|mannose binding|signaling receptor activity|transmembrane signaling receptor activity|virus receptor activity|cellular response to interleukin-4|cellular response to lipopolysaccharide|cellular response to type II interferon|receptor-mediated endocytosis
evm.TU.Hic_asm_2.481	20.8258	3.62538	38.0263	10.5701	3.40192	6.19826e-05	0.000426649	Up	0.125595	0.212121	0.699246	0.0575864	0.00916807	0.0553798			ko05132	Salmonella infection
evm.TU.Hic_asm_15.777	43.512	7.52619	79.4979	10.4808	3.38968	8.71361e-08	1.19664e-06	Up	1.42137	1.35961	4.00722	0.510736	0.143492	0.138682	Anxa2	Annexin A2	ko05132	Salmonella infection	GO:1990665,GO:0005604,GO:0016323,GO:0005938,GO:0009986,GO:0062023,GO:0001533,GO:0005737,GO:0005829,GO:0005769,GO:0005768,GO:0070062,GO:0005615,GO:0031902,GO:0005811,GO:0005765,GO:0044354,GO:0042470,GO:0016020,GO:0045121,GO:0030496,GO:0035749,GO:0016363,GO:0005634,GO:1990667,GO:0048471,GO:0005886,GO:0098797,GO:0032991,GO:0090575,GO:0001726,GO:0042383,GO:0043220,GO:0031982,GO:0044730,GO:0005262,GO:…	AnxA2-p11 complex|basement membrane|basolateral plasma membrane|cell cortex|cell surface|collagen-containing extracellular matrix|cornified envelope|cytoplasm|cytosol|early endosome|endosome|extracellular exosome|extracellular space|late endosome membrane|lipid droplet|lysosomal membrane|macropinosome|melanosome|membrane|membrane raft|midbody|myelin sheath adaxonal region|nuclear matrix|nucleus|P…
evm.TU.Hic_asm_5.53	16.9384	3.02301	30.8539	10.3363	3.36965	0.000283451	0.001611	Up	1.15521	0.796641	0.19158	0	0.116623	0.140892	Grk1	Rhodopsin kinase GRK1	ko04144,ko04062,ko04744	Endocytosis|Chemokine signaling pathway|Phototransduction	GO:0005737,GO:0016020,GO:0001750,GO:0005524,GO:0004672,GO:0050254,GO:0006915,GO:0043524,GO:0016310,GO:0008594,GO:0042327,GO:0060060,GO:0046777,GO:0006468,GO:0022400,GO:0009966,GO:0009416,GO:0097473,GO:0007165,GO:0007601	cytoplasm|membrane|photoreceptor outer segment|ATP binding|protein kinase activity|rhodopsin kinase activity|apoptotic process|negative regulation of neuron apoptotic process|phosphorylation|photoreceptor cell morphogenesis|positive regulation of phosphorylation|post-embryonic retina morphogenesis in camera-type eye|protein autophosphorylation|protein phosphorylation|regulation of rhodopsin media…
evm.TU.Hic_asm_15.1043	24978.4	4454.27	45502.6	10.2159	3.35275	1.66004e-82	2.96573e-79	Up	918.553	832.587	576.414	85.9476	93.6297	100.597	Pdk2	[Pyruvate dehydrogenase (acetyl-transferring)] kinase isozyme 2, mitochondrial	ko05415	Diabetic cardiomyopathy	GO:0005829,GO:0005967,GO:0005739,GO:0005654,GO:0045254,GO:0005524,GO:0042802,GO:0042803,GO:0004674,GO:0044877,GO:0004740,GO:0031670,GO:0034614,GO:0042593,GO:0006006,GO:0008286,GO:0072332,GO:0018105,GO:0006468,GO:0010510,GO:0050848,GO:0010565,GO:0006111,GO:0010906,GO:0006885	cytosol|mitochondrial pyruvate dehydrogenase complex|mitochondrion|nucleoplasm|pyruvate dehydrogenase complex|ATP binding|identical protein binding|protein homodimerization activity|protein serine/threonine kinase activity|protein-containing complex binding|pyruvate dehydrogenase (acetyl-transferring) kinase activity|cellular response to nutrient|cellular response to reactive oxygen species|gluco…
evm.TU.Hic_asm_11.372	10.0636	1.83923	18.2879	10.116	3.33856	0.0013078	0.00592051	Up	0.234831	0.245522	0.73215	0.0699867	0	0.0807659	Tmem150a	Transmembrane protein 150A			GO:0016020,GO:0005886,GO:0009056,GO:0046854,GO:0072659	membrane|plasma membrane|catabolic process|phosphatidylinositol phosphate biosynthetic process|protein localization to plasma membrane
evm.TU.Hic_asm_18.1142	9.76929	1.76073	17.7778	10.0863	3.33433	0.000680842	0.00342022	Up	0.335909	0.460954	0.257148	0	0.0796913	0.0481376	Il1rapl2	X-linked interleukin-1 receptor accessory protein-like 2			GO:0098978,GO:0016020,GO:0004910,GO:0050135,GO:0061809,GO:1905606	glutamatergic synapse|membrane|interleukin-1, type II, blocking receptor activity|NAD(P)+ nucleosidase activity|NAD+ nucleotidase, cyclic ADP-ribose generating|regulation of presynapse assembly
evm.TU.Hic_asm_15.521	22.31	3.98377	40.6361	10.084	3.334	4.91089e-05	0.000348785	Up	3.55709	2.20818	0.618875	0.110429	0.527429	0.127438	foxh1	Forkhead box protein H1			GO:0000785,GO:0005634,GO:0000981,GO:0001227,GO:0000978,GO:0000977,GO:0043565,GO:0046332,GO:0000976,GO:0009653,GO:0048319,GO:0048327,GO:0001568,GO:0048854,GO:0030154,GO:0042074,GO:0071345,GO:0007368,GO:0009953,GO:0060971,GO:0003143,GO:0001706,GO:0033504,GO:0021508,GO:0001947,GO:0021854,GO:0046619,GO:0048382,GO:0001707,GO:0000122,GO:0030903,GO:0014028,GO:0045944,GO:0021501,GO:2000223,GO:0010468,GO:…	chromatin|nucleus|DNA-binding transcription factor activity, RNA polymerase II-specific|DNA-binding transcription repressor activity, RNA polymerase II-specific|RNA polymerase II cis-regulatory region sequence-specific DNA binding|RNA polymerase II transcription regulatory region sequence-specific DNA binding|sequence-specific DNA binding|SMAD binding|transcription cis-regulatory region binding|a…
evm.TU.Hic_asm_19.1472	7017.89	1271.49	12764.3	10.0372	3.32729	5.74819e-72	7.06022e-69	Up	569.477	687.757	424.003	78.4835	67.6235	59.9354	Nupr1	Nuclear protein 1	ko05202	Transcriptional misregulation in cancer	GO:0005737,GO:0005634,GO:0048471,GO:0032993,GO:0010698,GO:0003682,GO:0003677,GO:0060090,GO:0003713,GO:0002526,GO:0044346,GO:0048144,GO:0042771,GO:0008584,GO:0043066,GO:1902902,GO:0010507,GO:0010667,GO:0045786,GO:0008285,GO:0043433,GO:1904036,GO:0050680,GO:0048147,GO:0045820,GO:0062099,GO:1904691,GO:0043065,GO:0045787,GO:2000271,GO:2001244,GO:0150078,GO:0043525,GO:1903862,GO:1901800,GO:0031401,GO:…	cytoplasm|nucleus|perinuclear region of cytoplasm|protein-DNA complex|acetyltransferase activator activity|chromatin binding|DNA binding|molecular adaptor activity|transcription coactivator activity|acute inflammatory response|fibroblast apoptotic process|fibroblast proliferation|intrinsic apoptotic signaling pathway in response to DNA damage by p53 class mediator|male gonad development|negative …
evm.TU.Hic_asm_7.379	1909.79	349.357	3470.23	9.93987	3.31323	2.49789e-139	9.8177e-136	Up	93.3966	109.016	94.3859	12.2448	11.4667	13.0544	WSB2	WD repeat and SOCS box-containing protein 2			GO:0035556,GO:0000209	intracellular signal transduction|protein polyubiquitination
evm.TU.Hic_asm_11.97	209.378	38.3494	380.407	9.92318	3.3108	1.15432e-06	1.26026e-05	Up	3.76109	4.77497	15.5054	1.1565	0.701079	1.1293	PCSK2	Neuroendocrine convertase 2			GO:0005615,GO:0016020,GO:0005654,GO:0030141,GO:0030133,GO:0004252,GO:0034230,GO:0030070,GO:0007399,GO:0016486,GO:0016540	extracellular space|membrane|nucleoplasm|secretory granule|transport vesicle|serine-type endopeptidase activity|enkephalin processing|insulin processing|nervous system development|peptide hormone processing|protein autoprocessing
evm.TU.Hic_asm_16.34	6.66287	1.26228	12.0635	9.91414	3.30949	0.00507642	0.0186088	Up	0.364946	0.339167	0.677276	0	0.0384801	0.139463
evm.TU.Hic_asm_19.610	270.828	49.7109	491.946	9.89659	3.30693	7.83699e-40	2.44464e-37	Up	101.121	84.7288	61.1471	11.6524	9.27559	9.77966
evm.TU.Hic_asm_14.2576	20.8134	3.8842	37.7427	9.77917	3.28971	7.64229e-06	6.73353e-05	Up	0.48215	0.137483	0.549073	0.0435441	0.0415948	0.0628134	PTPRZ1	Receptor-type tyrosine-protein phosphatase zeta	ko05120	Epithelial cell signaling in Helicobacter pylori infection	GO:0005576,GO:0072534,GO:0005886,GO:0045202,GO:0005178,GO:0004725,GO:0005001,GO:0007409,GO:0007417,GO:0002244,GO:0007611,GO:0043524,GO:0048709,GO:0035335,GO:0048714,GO:0006470,GO:0031641,GO:0070445	extracellular region|perineuronal net|plasma membrane|synapse|integrin binding|protein tyrosine phosphatase activity|transmembrane receptor protein tyrosine phosphatase activity|axonogenesis|central nervous system development|hematopoietic progenitor cell differentiation|learning or memory|negative regulation of neuron apoptotic process|oligodendrocyte differentiation|peptidyl-tyrosine dephosphor…
evm.TU.Hic_asm_5.187	18.8507	3.5277	34.1738	9.69612	3.27741	8.87384e-05	0.000584805	Up	1.49992	1.27418	0.243564	0.217303	0.0593072	0.107474	cpo	Carboxypeptidase O			GO:0016324,GO:0005615,GO:0005886,GO:0004181,GO:0008270,GO:0006508	apical plasma membrane|extracellular space|plasma membrane|metallocarboxypeptidase activity|zinc ion binding|proteolysis
evm.TU.Hic_asm_15.943	17.4019	3.27112	31.5327	9.67747	3.27463	1.80262e-05	0.000144004	Up	1.18316	0.463886	1.6468	0.110193	0.140347	0.169553
evm.TU.Hic_asm_12.678	242.412	45.4997	439.325	9.63176	3.2678	2.32204e-31	4.22525e-29	Up	13.2416	9.47253	7.11799	1.45632	1.32271	1.01939	Bicdl1	BICD family-like cargo adapter 1			GO:0005813,GO:0005737,GO:0034452,GO:0031267,GO:0055107,GO:0031175,GO:0047496	centrosome|cytoplasm|dynactin binding|small GTPase binding|Golgi to secretory granule transport|neuron projection development|vesicle transport along microtubule
evm.TU.Hic_asm_20.121	2103.69	396.292	3811.08	9.61712	3.2656	1.20441e-11	3.29194e-10	Up	315.556	380.065	119.963	38.8375	31.1314	34.3961	hmox	Heme oxygenase	ko00860,ko04066,ko04216,ko04978,ko05200,ko05206,ko05208,ko05225,ko05418	Porphyrin metabolism|HIF-1 signaling pathway|Ferroptosis|Mineral absorption|Pathways in cancer|MicroRNAs in cancer|Chemical carcinogenesis - reactive oxygen species|Hepatocellular carcinoma|Fluid shear stress and atherosclerosis	GO:0005783,GO:0004392,GO:0046872,GO:0006788	endoplasmic reticulum|heme oxygenase (decyclizing) activity|metal ion binding|heme oxidation
evm.TU.Hic_asm_14.2573	6.22654	1.18155	11.2715	9.57049	3.25859	0.0167516	0.0498036	Up	0.502155	0.600021	0.039939	0.106898	0	0.0411209	Susd3	Sushi domain-containing protein 3			GO:0005886	plasma membrane
evm.TU.Hic_asm_4.440	1675.65	319.489	3031.82	9.4935	3.24694	1.96393e-63	1.60813e-60	Up	41.0584	41.3267	63.3007	6.28822	5.69992	6.90558	Pdk2	[Pyruvate dehydrogenase (acetyl-transferring)] kinase isozyme 2, mitochondrial	ko05415	Diabetic cardiomyopathy	GO:0005829,GO:0005967,GO:0005739,GO:0005654,GO:0045254,GO:0005524,GO:0042802,GO:0042803,GO:0004674,GO:0044877,GO:0004740,GO:0031670,GO:0034614,GO:0042593,GO:0006006,GO:0008286,GO:0072332,GO:0018105,GO:0006468,GO:0010510,GO:0050848,GO:0010565,GO:0006111,GO:0010906,GO:0006885	cytosol|mitochondrial pyruvate dehydrogenase complex|mitochondrion|nucleoplasm|pyruvate dehydrogenase complex|ATP binding|identical protein binding|protein homodimerization activity|protein serine/threonine kinase activity|protein-containing complex binding|pyruvate dehydrogenase (acetyl-transferring) kinase activity|cellular response to nutrient|cellular response to reactive oxygen species|gluco…
evm.TU.Hic_asm_3.199	10.4064	1.96423	18.8485	9.36025	3.22655	0.00279341	0.01124	Up	0.221274	0.385581	1.35513	0.146548	0.10499	0	NT5C1A	Cytosolic 5'-nucleotidase 1A	ko00230,ko00240,ko00760	Purine metabolism|Pyrimidine metabolism|Nicotinate and nicotinamide metabolism	GO:0005737,GO:0005829,GO:0008253,GO:0050483,GO:0000287,GO:0000166,GO:0106411,GO:0046085,GO:0000255,GO:0006196,GO:0046059,GO:0046055,GO:0006204,GO:0009116	cytoplasm|cytosol|5'-nucleotidase activity|IMP 5'-nucleotidase activity|magnesium ion binding|nucleotide binding|XMP 5'-nucleosidase activity|adenosine metabolic process|allantoin metabolic process|AMP catabolic process|dAMP catabolic process|dGMP catabolic process|IMP catabolic process|nucleoside metabolic process
evm.TU.Hic_asm_15.2647	10.7657	2.09804	19.4334	9.35465	3.22568	0.000196703	0.00117218	Up	1.05481	1.03797	1.31271	0.0616406	0.176643	0.213403	Dynlt5-a	Dynein light chain Tctex-type 5-A
evm.TU.Hic_asm_0.1471	16.3616	3.14578	29.5773	9.24361	3.20846	2.08731e-05	0.000163361	Up	1.24706	0.965809	1.64574	0.32119	0.131491	0.0529513		Ladderlectin OS=Oncorhynchus mykiss OX=8022 PE=1 SV=2			GO:0005903,GO:0044194,GO:0005737,GO:0005829,GO:0005615,GO:0005886,GO:0030246,GO:0008061	brush border|cytolytic granule|cytoplasm|cytosol|extracellular space|plasma membrane|carbohydrate binding|chitin binding
evm.TU.Hic_asm_8.320	5.74503	1.11152	10.3785	9.07144	3.18133	0.01609	0.0480926	Up	0.425053	0.059254	0.347082	0.0281508	0.0806718	0	cyp11a1	Cholesterol side-chain cleavage enzyme, mitochondrial	ko00140,ko04913,ko04925,ko04927,ko04934	Steroid hormone biosynthesis|Ovarian steroidogenesis|Aldosterone synthesis and secretion|Cortisol synthesis and secretion|Cushing syndrome	GO:0005743,GO:0008386,GO:0020037,GO:0005506,GO:0008207,GO:0008203,GO:0006694	mitochondrial inner membrane|cholesterol monooxygenase (side-chain-cleaving) activity|heme binding|iron ion binding|C21-steroid hormone metabolic process|cholesterol metabolic process|steroid biosynthetic process
evm.TU.Hic_asm_3.2170	16.5907	3.36033	29.8211	9.05695	3.17903	2.69025e-05	0.000204363	Up	0.530466	0.312861	0.302908	0.0135124	0.0516299	0.0935613	insm1a	Insulinoma-associated protein 1a			GO:0005634,GO:0017053,GO:0031490,GO:0003700,GO:0001227,GO:0046872,GO:0000978,GO:0043565,GO:0043697,GO:0045892,GO:0000122,GO:0030182,GO:0003310,GO:0035677,GO:0048920,GO:0010564,GO:0042670,GO:0060221,GO:0070654,GO:0021522,GO:0060290,GO:0003309	nucleus|transcription repressor complex|chromatin DNA binding|DNA-binding transcription factor activity|DNA-binding transcription repressor activity, RNA polymerase II-specific|metal ion binding|RNA polymerase II cis-regulatory region sequence-specific DNA binding|sequence-specific DNA binding|cell dedifferentiation|negative regulation of DNA-templated transcription|negative regulation of transcr…
evm.TU.Hic_asm_12.697	8.90108	1.77768	16.0245	9.0436	3.1769	0.000679754	0.00341563	Up	0.410599	0.252525	0.430305	0.0479887	0.0458403	0.0553798	NIPAL4	Magnesium transporter NIPA4			GO:0016020,GO:0015095,GO:0015693	membrane|magnesium ion transmembrane transporter activity|magnesium ion transport
evm.TU.Hic_asm_16.413	137.612	27.4911	247.734	8.98723	3.16788	0.000102144	0.000660749	Up	1.8737	4.26025	1.75957	0.560662	0.439161	0.0776417	HMGXB3	HMG domain-containing protein 3			GO:0005634,GO:0003677	nucleus|DNA binding
evm.TU.Hic_asm_11.644	838.717	167.768	1509.67	8.9868	3.16781	9.05728e-32	1.72809e-29	Up	30.9959	21.7813	14.7538	3.72718	3.31996	2.17784	Bag3	BAG family molecular chaperone regulator 3			GO:0101031,GO:0005737,GO:0005829,GO:0016020,GO:0043005,GO:0005634,GO:0001725,GO:0030018,GO:0000774,GO:0051087,GO:0044877,GO:0000045,GO:0007420,GO:0034605,GO:0071260,GO:0034620,GO:0061684,GO:0097192,GO:0008625,GO:0046716,GO:0043066,GO:1903215,GO:0010664,GO:0097201,GO:1905337,GO:0046827,GO:0042307,GO:0050821,GO:0021510,GO:0010658	chaperone complex|cytoplasm|cytosol|membrane|neuron projection|nucleus|stress fiber|Z disc|adenyl-nucleotide exchange factor activity|chaperone binding|protein-containing complex binding|autophagosome assembly|brain development|cellular response to heat|cellular response to mechanical stimulus|cellular response to unfolded protein|chaperone-mediated autophagy|extrinsic apoptotic signaling pathway…
evm.TU.Hic_asm_14.1978	8.54956	1.69694	15.4022	8.96138	3.16372	0.0153331	0.0462228	Up	1.77474	0.154629	0.219573	0.244874	0.0467823	0		Fish-egg lectin OS=Cyprinus carpio OX=7962 PE=1 SV=1			GO:0005576,GO:0030246	extracellular region|carbohydrate binding
evm.TU.Hic_asm_19.1663	7.46371	1.54652	13.3809	8.90641	3.15484	0.00215022	0.00902718	Up	0.239816	0.231448	0.225951	0.0183263	0.0175059	0.0634466	TMEM238	Transmembrane protein 238			GO:0016020	membrane
evm.TU.Hic_asm_13.715	10.2599	2.09804	18.4217	8.85005	3.14569	0.000902769	0.00434195	Up	0.495118	0.201313	0.735082	0.027326	0.0783081	0.0946042	Cldn11	Claudin-11	ko04514,ko04530,ko04670,ko05160,ko05130	Cell adhesion molecules|Tight junction|Leukocyte transendothelial migration|Hepatitis C|Pathogenic Escherichia coli infection	GO:0030424,GO:0045178,GO:0005923,GO:0030054,GO:0005811,GO:0043209,GO:0005883,GO:0005886,GO:0070160,GO:0042802,GO:0005198,GO:0008366,GO:0070830,GO:0016338,GO:0007155,GO:0007283,GO:0120192	axon|basal part of cell|bicellular tight junction|cell junction|lipid droplet|myelin sheath|neurofilament|plasma membrane|tight junction|identical protein binding|structural molecule activity|axon ensheathment|bicellular tight junction assembly|calcium-independent cell-cell adhesion via plasma membrane cell-adhesion molecules|cell adhesion|spermatogenesis|tight junction assembly
evm.TU.Hic_asm_13.527	4855.52	985.713	8725.32	8.84946	3.14559	6.75283e-43	2.32819e-40	Up	95.098	90.0923	51.4648	12.2563	12.145	8.46439	CSRNP1	Cysteine/serine-rich nuclear protein 1			GO:0000785,GO:0005634,GO:0001228,GO:0003700,GO:0000981,GO:0043565,GO:0006915,GO:0060325,GO:0048008,GO:0045944,GO:0009791,GO:0006357,GO:0060021,GO:0048705	chromatin|nucleus|DNA-binding transcription activator activity, RNA polymerase II-specific|DNA-binding transcription factor activity|DNA-binding transcription factor activity, RNA polymerase II-specific|sequence-specific DNA binding|apoptotic process|face morphogenesis|platelet-derived growth factor receptor signaling pathway|positive regulation of transcription by RNA polymerase II|post-embryoni…
evm.TU.Hic_asm_3.315	5.75338	1.17308	10.3337	8.75421	3.12998	0.0127992	0.0399952	Up	0.0927055	0.0484632	0.309681	0.030699	0.0146623	0.0177136	MARCHF9	E3 ubiquitin-protein ligase MARCHF9			GO:0000139,GO:0005795,GO:0005765,GO:0005802,GO:0004842,GO:0008270	Golgi membrane|Golgi stack|lysosomal membrane|trans-Golgi network|ubiquitin-protein transferase activity|zinc ion binding
evm.TU.Hic_asm_6.1152	50.6154	10.3324	90.8983	8.73682	3.12711	3.67049e-06	3.53937e-05	Up	14.0983	6.82704	17.1856	4.27544	0.563316	0.510407
evm.TU.Hic_asm_3.1412	7.34345	1.555	13.1319	8.70043	3.12109	0.00584085	0.0209232	Up	1.77602	1.17277	0.520418	0.185722	0	0.32149	Dmbt1	Deleted in malignant brain tumors 1 protein			GO:0005576,GO:0019898,GO:0042589,GO:0005044,GO:0035375,GO:0030154,GO:0050829,GO:0050830,GO:0015031	extracellular region|extrinsic component of membrane|zymogen granule membrane|scavenger receptor activity|zymogen binding|cell differentiation|defense response to Gram-negative bacterium|defense response to Gram-positive bacterium|protein transport
evm.TU.Hic_asm_15.1171	1061.31	219.912	1902.7	8.64726	3.11224	3.26394e-87	6.4143e-84	Up	32.2129	26.0043	25.9169	4.46279	3.80254	3.69661	Ciart	Circadian-associated transcriptional repressor			GO:0005634,GO:0016605,GO:0070888,GO:0000978,GO:0032922,GO:0045475,GO:0045892	nucleus|PML body|E-box binding|RNA polymerase II cis-regulatory region sequence-specific DNA binding|circadian regulation of gene expression|locomotor rhythm|negative regulation of DNA-templated transcription
evm.TU.Hic_asm_0.1070	5043.21	1054.7	9031.71	8.56218	3.09798	1.72381e-08	2.71881e-07	Up	275.34	249.114	341.596	59.6309	48.8747	15.8415	RNF183	E3 ubiquitin-protein ligase RNF183			GO:0033106,GO:0005789,GO:0005765,GO:0046872,GO:0061630,GO:0006915,GO:1902237,GO:0051865,GO:0000209,GO:0016567,GO:0034976	cis-Golgi network membrane|endoplasmic reticulum membrane|lysosomal membrane|metal ion binding|ubiquitin protein ligase activity|apoptotic process|positive regulation of endoplasmic reticulum stress-induced intrinsic apoptotic signaling pathway|protein autoubiquitination|protein polyubiquitination|protein ubiquitination|response to endoplasmic reticulum stress
evm.TU.Hic_asm_2.609	8.35032	1.74155	14.9591	8.51203	3.0895	0.00209517	0.00882998	Up	0.173823	0.383667	0.258068	0.0767475	0.0183279	0.022142	Cldn23	Claudin-23			GO:0005923,GO:0005886,GO:0042802,GO:0005198,GO:0070830,GO:0016338,GO:0007155	bicellular tight junction|plasma membrane|identical protein binding|structural molecule activity|bicellular tight junction assembly|calcium-independent cell-cell adhesion via plasma membrane cell-adhesion molecules|cell adhesion
evm.TU.Hic_asm_13.528	48.5732	10.2141	86.9323	8.48359	3.08467	7.60729e-12	2.15106e-10	Up	21.7872	13.22	12.7798	1.93252	2.9536	2.00714
evm.TU.Hic_asm_13.997	27.1511	5.68071	48.6215	8.47977	3.08402	0.000317985	0.0017758	Up	0.78417	2.84027	0.218292	0.194756	0.292344	0.0642147
evm.TU.Hic_asm_1.587	6539.51	1385.66	11693.4	8.43875	3.07703	5.12528e-07	6.00967e-06	Up	84.7826	135.794	343.071	24.4451	29.4922	28.2296	NT5C2	Cytosolic purine 5'-nucleotidase	ko00230,ko00240,ko00760	Purine metabolism|Pyrimidine metabolism|Nicotinate and nicotinamide metabolism	GO:0005829,GO:0008253,GO:0005524,GO:0050484,GO:0042802,GO:0050483,GO:0046872,GO:0050146,GO:0106411,GO:0046085,GO:0046054,GO:0046037,GO:0046040,GO:0046939	cytosol|5'-nucleotidase activity|ATP binding|GMP 5'-nucleotidase activity|identical protein binding|IMP 5'-nucleotidase activity|metal ion binding|nucleoside phosphotransferase activity|XMP 5'-nucleosidase activity|adenosine metabolic process|dGMP metabolic process|GMP metabolic process|IMP metabolic process|nucleotide phosphorylation
evm.TU.Hic_asm_5.1336	20.193	4.4084	35.9775	8.40325	3.07095	4.94649e-05	0.00035106	Up	1.39798	1.04856	0.642959	0.0603826	0.0576795	0.348413	AXIN1	Axin-1	ko04310,ko04390,ko04550,ko05200,ko05210,ko05225,ko05226,ko05217,ko05213,ko05224,ko05165,ko05010,ko05022,ko04934	Wnt signaling pathway|Hippo signaling pathway|Signaling pathways regulating pluripotency of stem cells|Pathways in cancer|Colorectal cancer|Hepatocellular carcinoma|Gastric cancer|Basal cell carcinoma|Endometrial cancer|Breast cancer|Human papillomavirus infection|Alzheimer disease|Pathways of neurodegeneration - multiple diseases|Cushing syndrome	GO:0005737,GO:0031410,GO:0005634,GO:0005886,GO:0008013,GO:0042803,GO:0090090,GO:0046330,GO:0016055	cytoplasm|cytoplasmic vesicle|nucleus|plasma membrane|beta-catenin binding|protein homodimerization activity|negative regulation of canonical Wnt signaling pathway|positive regulation of JNK cascade|Wnt signaling pathway
evm.TU.Hic_asm_15.136	22255.9	4755.94	39755.8	8.35904	3.06334	2.60638e-158	2.56103e-154	Up	548.728	576.066	506.26	87.4344	75.0151	77.6365	TXNIP	Thioredoxin-interacting protein	ko04621	NOD-like receptor signaling pathway	GO:0005737,GO:0004857,GO:0031625,GO:0007049,GO:0071228,GO:0030216,GO:0051782,GO:0000122,GO:0048008,GO:0006606,GO:0015031,GO:0006979	cytoplasm|enzyme inhibitor activity|ubiquitin protein ligase binding|cell cycle|cellular response to tumor cell|keratinocyte differentiation|negative regulation of cell division|negative regulation of transcription by RNA polymerase II|platelet-derived growth factor receptor signaling pathway|protein import into nucleus|protein transport|response to oxidative stress
evm.TU.Hic_asm_2.350	3277.67	701.749	5853.59	8.33858	3.0598	4.09936e-54	2.17731e-51	Up	84.9061	90.4781	55.2468	11.5015	12.8265	9.65883	znf395	Zinc finger protein 395			GO:0005737,GO:0005634,GO:0003677,GO:0046872	cytoplasm|nucleus|DNA binding|metal ion binding
evm.TU.Hic_asm_3.1932	19.9973	4.2573	35.7373	8.2539	3.04508	1.35191e-05	0.000111676	Up	1.86412	0.93389	1.12433	0.308646	0.221122	0.0445229	FNDC4	Fibronectin type III domain-containing protein 4			GO:0005783,GO:0005576,GO:0005615,GO:0005886,GO:0050728,GO:0071559	endoplasmic reticulum|extracellular region|extracellular space|plasma membrane|negative regulation of inflammatory response|response to transforming growth factor beta
evm.TU.Hic_asm_22.166	13.9436	3.06539	24.8218	8.24292	3.04316	0.000953551	0.00453953	Up	0.24249	0.207434	0.0654573	0.0364998	0	0.0421214	SCN2A	Sodium channel protein type 2 subunit alpha	ko04742	Taste transduction	GO:0030424,GO:0098978,GO:0014704,GO:0016020,GO:0033268,GO:0033270,GO:0005886,GO:0042734,GO:0034706,GO:0030315,GO:0001518,GO:0005244,GO:0005248,GO:0071456,GO:0008627,GO:0086010,GO:0007613,GO:0042552,GO:0007399,GO:0051402,GO:0019228,GO:0034765,GO:0035725,GO:0006814	axon|glutamatergic synapse|intercalated disc|membrane|node of Ranvier|paranode region of axon|plasma membrane|presynaptic membrane|sodium channel complex|T-tubule|voltage-gated sodium channel complex|voltage-gated ion channel activity|voltage-gated sodium channel activity|cellular response to hypoxia|intrinsic apoptotic signaling pathway in response to osmotic stress|membrane depolarization durin…
evm.TU.Hic_asm_3.1859	6.75615	1.44884	12.0635	8.22896	3.04071	0.00413961	0.0156445	Up	0.0873019	0.0811349	0.162017	0.0192731	0.0184103	0.0111207	Fyb1	FYN-binding protein 1			GO:0070161,GO:0005829,GO:0005634,GO:0005886,GO:0032991,GO:0008289,GO:0044877,GO:0007229,GO:0072659,GO:0050852	anchoring junction|cytosol|nucleus|plasma membrane|protein-containing complex|lipid binding|protein-containing complex binding|integrin-mediated signaling pathway|protein localization to plasma membrane|T cell receptor signaling pathway
evm.TU.Hic_asm_2.209	39.9065	8.61229	71.2007	8.20513	3.03653	1.22778e-06	1.33085e-05	Up	1.41063	2.17014	0.471217	0.300293	0.210356	0.0924116	SLC18B1	MFS-type transporter SLC18B1			GO:0030667,GO:0030672,GO:0015311,GO:0015312,GO:0022857,GO:0051610,GO:0015848,GO:0000296	secretory granule membrane|synaptic vesicle membrane|monoamine:proton antiporter activity|polyamine:proton antiporter activity|transmembrane transporter activity|serotonin uptake|spermidine transport|spermine transport
evm.TU.Hic_asm_16.345	10.7653	2.34615	19.1844	8.16687	3.02978	0.00033224	0.00184478	Up	0.784568	0.570636	0.49378	0.135551	0.0647413	0.0782141	Mr1	Major histocompatibility complex class I-related gene protein	ko04514,ko04144,ko04145,ko04218,ko04650,ko04612,ko05203,ko05166,ko05170,ko05168,ko05163,ko05167,ko05169,ko05165,ko05320,ko05330,ko05332,ko05416,ko04940	Cell adhesion molecules|Endocytosis|Phagosome|Cellular senescence|Natural killer cell mediated cytotoxicity|Antigen processing and presentation|Viral carcinogenesis|Human T-cell leukemia virus 1 infection|Human immunodeficiency virus 1 infection|Herpes simplex virus 1 infection|Human cytomegalovirus infection|Kaposi sarcoma-associated herpesvirus infection|Epstein-Barr virus infection|Human papil…	GO:0031901,GO:0005783,GO:0005789,GO:0009897,GO:0005615,GO:0000139,GO:0031902,GO:0042612,GO:0030881,GO:0042608,GO:0019884,GO:0002474,GO:0050829,GO:0050830,GO:0045087,GO:0002854,GO:0033077	early endosome membrane|endoplasmic reticulum|endoplasmic reticulum membrane|external side of plasma membrane|extracellular space|Golgi membrane|late endosome membrane|MHC class I protein complex|beta-2-microglobulin binding|T cell receptor binding|antigen processing and presentation of exogenous antigen|antigen processing and presentation of peptide antigen via MHC class I|defense response to Gr…
evm.TU.Hic_asm_4.599	7.06761	1.59112	12.5441	8.1656	3.02956	0.0132794	0.0411748	Up	0.245992	0.600116	0.121738	0	0.0259375	0.125341	St6galnac1	Alpha-N-acetylgalactosaminide alpha-2,6-sialyltransferase 1	ko00512	Mucin type O-glycan biosynthesis	GO:0000139,GO:0001665,GO:0016740,GO:0001574,GO:0048874,GO:0051851,GO:0009312,GO:0006486	Golgi membrane|alpha-N-acetylgalactosaminide alpha-2,6-sialyltransferase activity|transferase activity|ganglioside biosynthetic process|host-mediated regulation of intestinal microbiota composition|modulation by host of symbiont process|oligosaccharide biosynthetic process|protein glycosylation
evm.TU.Hic_asm_7.1765	7.86203	1.70542	14.0186	8.08559	3.01535	0.0154925	0.0466132	Up	0.247622	0.181228	0.551452	0.147598	0	0	IL20RA	Interleukin-20 receptor subunit alpha			GO:0005886,GO:0004896,GO:0042015,GO:0019221,GO:2001244,GO:0045124	plasma membrane|cytokine receptor activity|interleukin-20 binding|cytokine-mediated signaling pathway|positive regulation of intrinsic apoptotic signaling pathway|regulation of bone resorption
evm.TU.Hic_asm_14.2027	21.7708	4.85154	38.69	8.06787	3.01219	0.000143758	0.000891773	Up	1.78937	0.418846	0.713716	0.212254	0.025344	0.214327		Fish-egg lectin OS=Cyprinus carpio OX=7962 PE=1 SV=1			GO:0005576,GO:0030246	extracellular region|carbohydrate binding
evm.TU.Hic_asm_12.33	1362.01	300.703	2423.32	8.05737	3.01031	0.00316277	0.0124884	Up	266.87	181.327	142.052	53.0921	34.192	2.767
evm.TU.Hic_asm_19.975	6.57404	1.43189	11.7162	8.05696	3.01024	0.0111951	0.0359077	Up	0.13877	0.37723	0.401752	0	0.10535	0.0318185	PRSS36	Polyserase-2			GO:0005737,GO:0005576,GO:0004252,GO:0006508	cytoplasm|extracellular region|serine-type endopeptidase activity|proteolysis
evm.TU.Hic_asm_20.998	645.956	144.062	1147.85	7.96052	2.99286	9.68761e-73	1.26921e-69	Up	16.2694	16.6521	13.3486	2.59453	2.35649	2.19242	ENTPD8	Ectonucleoside triphosphate diphosphohydrolase 8	ko00230,ko00240,ko05169	Purine metabolism|Pyrimidine metabolism|Epstein-Barr virus infection	GO:0016020,GO:0005886,GO:0005524,GO:0004382,GO:0046872,GO:0017110,GO:0045134,GO:0009134	membrane|plasma membrane|ATP binding|GDP phosphatase activity|metal ion binding|nucleoside diphosphate phosphatase activity|UDP phosphatase activity|nucleoside diphosphate catabolic process
evm.TU.Hic_asm_4.847	177.163	39.6769	314.649	7.93636	2.98848	5.24581e-13	1.76828e-11	Up	5.86939	2.42804	5.84478	1.12193	0.347171	0.729422	slc4a1	Band 3 anion exchange protein			GO:0005886,GO:0015106,GO:0140900,GO:0005452,GO:0015701	plasma membrane|bicarbonate transmembrane transporter activity|chloride:bicarbonate antiporter activity|solute:inorganic anion antiporter activity|bicarbonate transport
evm.TU.Hic_asm_3.603	6.65951	1.50192	11.8171	7.92126	2.98573	0.00728271	0.0251396	Up	0.0945319	0.115309	0.315782	0.0313038	0.0149512	0.0361251	FAIM2	Protein lifeguard 2			GO:0005783,GO:0005794,GO:0016020,GO:0045121,GO:0045211,GO:0097190,GO:0021681,GO:0021702,GO:0021680,GO:0021549,GO:0043066,GO:2001234,GO:1902042,GO:0043524,GO:0051402,GO:0043523,GO:0002931	endoplasmic reticulum|Golgi apparatus|membrane|membrane raft|postsynaptic membrane|apoptotic signaling pathway|cerebellar granular layer development|cerebellar Purkinje cell differentiation|cerebellar Purkinje cell layer development|cerebellum development|negative regulation of apoptotic process|negative regulation of apoptotic signaling pathway|negative regulation of extrinsic apoptotic signalin…
evm.TU.Hic_asm_13.794	1569.11	351.968	2786.25	7.91495	2.98458	1.194e-34	2.69707e-32	Up	44.8798	54.8871	29.6946	8.8909	5.30805	5.94114	F3	Tissue factor	ko04610,ko04933	Complement and coagulation cascades|AGE-RAGE signaling pathway in diabetic complications	GO:0009986,GO:0062023,GO:0031012,GO:0005615,GO:0005886,GO:1905286,GO:0004896,GO:0005543,GO:0002020,GO:0004252,GO:0006919,GO:0002541,GO:0007596,GO:0019221,GO:0045766,GO:0001938,GO:0032757,GO:0010641,GO:0051897	cell surface|collagen-containing extracellular matrix|extracellular matrix|extracellular space|plasma membrane|serine-type peptidase complex|cytokine receptor activity|phospholipid binding|protease binding|serine-type endopeptidase activity|activation of cysteine-type endopeptidase activity involved in apoptotic process|activation of plasma proteins involved in acute inflammatory response|blood c…
evm.TU.Hic_asm_3.585	5868.64	1322.85	10414.4	7.87233	2.97679	3.6034e-110	8.85175e-107	Up	563.946	596.773	461.643	89.146	82.5383	81.8203	TMEM269	Transmembrane protein 269			GO:0016020	membrane
evm.TU.Hic_asm_7.1488	17.0303	3.84807	30.2125	7.8674	2.97589	2.42684e-05	0.000186721	Up	0.766191	0.3884	0.827296	0.138393	0.0660988	0.106472	DMRT2	Doublesex- and mab-3-related transcription factor 2			GO:0000785,GO:0005634,GO:0001228,GO:0000981,GO:0042802,GO:0046872,GO:0000978,GO:0048706,GO:0061055,GO:2000287,GO:0014807,GO:0006357,GO:0007548	chromatin|nucleus|DNA-binding transcription activator activity, RNA polymerase II-specific|DNA-binding transcription factor activity, RNA polymerase II-specific|identical protein binding|metal ion binding|RNA polymerase II cis-regulatory region sequence-specific DNA binding|embryonic skeletal system development|myotome development|positive regulation of myotome development|regulation of somitogen…
evm.TU.Hic_asm_17.111	43.0746	9.82183	76.3274	7.81846	2.96688	1.96761e-11	5.19725e-10	Up	3.63666	4.38313	2.86832	0.501776	0.527244	0.69487	RTP3	Receptor-transporting protein 3			GO:0005737,GO:0016020,GO:0031849,GO:0001580,GO:0051205,GO:0006612	cytoplasm|membrane|olfactory receptor binding|detection of chemical stimulus involved in sensory perception of bitter taste|protein insertion into membrane|protein targeting to membrane
evm.TU.Hic_asm_3.1967	1156.2	263.698	2048.71	7.76395	2.95679	6.52027e-32	1.25624e-29	Up	43.9263	36.8332	21.3522	6.39672	5.55792	4.20669	ATF3	Cyclic AMP-dependent transcription factor ATF-3			GO:0005634,GO:0000981,GO:0000978,GO:0006357	nucleus|DNA-binding transcription factor activity, RNA polymerase II-specific|RNA polymerase II cis-regulatory region sequence-specific DNA binding|regulation of transcription by RNA polymerase II
evm.TU.Hic_asm_18.1031	13.9628	3.14578	24.7798	7.75502	2.95513	0.000294927	0.00166741	Up	0.767591	0.453609	1.11484	0.232081	0.0950107	0.0382608	CDX1	Homeobox protein CDX-1			GO:0005634,GO:0003700,GO:0000981,GO:0008327,GO:0000977,GO:0000976,GO:0009887,GO:0009948,GO:0030154,GO:0045944,GO:0006357	nucleus|DNA-binding transcription factor activity|DNA-binding transcription factor activity, RNA polymerase II-specific|methyl-CpG binding|RNA polymerase II transcription regulatory region sequence-specific DNA binding|transcription cis-regulatory region binding|animal organ morphogenesis|anterior/posterior axis specification|cell differentiation|positive regulation of transcription by RNA polyme…
evm.TU.Hic_asm_6.801	304.524	69.5486	539.5	7.7414	2.95259	2.39617e-18	1.5855e-16	Up	16.3207	13.3319	6.14483	1.95963	2.36216	1.3461	NR4A3	Nuclear receptor subfamily 4 group A member 3	ko05202	Transcriptional misregulation in cancer	GO:0000785,GO:0005654,GO:0005634,GO:0005667,GO:0035497,GO:0003677,GO:0001228,GO:0000981,GO:0035259,GO:0004879,GO:0003707,GO:0042803,GO:0019901,GO:0000978,GO:0008270,GO:0031100,GO:0045333,GO:0071870,GO:0071376,GO:0044320,GO:0035726,GO:0097009,GO:0045444,GO:0007369,GO:0043303,GO:1903208,GO:0000122,GO:0048008,GO:0010613,GO:0050679,GO:0046321,GO:2000253,GO:0010828,GO:0038097,GO:0032765,GO:1900625,GO:…	chromatin|nucleoplasm|nucleus|transcription regulator complex|cAMP response element binding|DNA binding|DNA-binding transcription activator activity, RNA polymerase II-specific|DNA-binding transcription factor activity, RNA polymerase II-specific|nuclear glucocorticoid receptor binding|nuclear receptor activity|nuclear steroid receptor activity|protein homodimerization activity|protein kinase bin…
evm.TU.Hic_asm_14.806	2897.76	663.838	5131.68	7.72606	2.94973	1.0589e-51	5.20235e-49	Up	101.104	95.726	75.5826	18.2772	14.1954	10.88	Hspa8	Heat shock cognate 71 kDa protein	ko03040,ko04141,ko04010,ko04144,ko04612,ko04915,ko04213,ko05162,ko05134,ko05145,ko05020,ko05417	Spliceosome|Protein processing in endoplasmic reticulum|MAPK signaling pathway|Endocytosis|Antigen processing and presentation|Estrogen signaling pathway|Longevity regulating pathway - multiple species|Measles|Legionellosis|Toxoplasmosis|Prion disease|Lipid and atherosclerosis	GO:0032279,GO:0005776,GO:0030424,GO:0009986,GO:0101031,GO:0005737,GO:0005829,GO:0030425,GO:0043198,GO:0043197,GO:0070062,GO:0098978,GO:0098690,GO:0005882,GO:0005770,GO:0043202,GO:1990836,GO:0005765,GO:0005764,GO:0042470,GO:0045121,GO:1990124,GO:0005874,GO:0043005,GO:0044309,GO:0043025,GO:0005730,GO:0005634,GO:0043204,GO:0048471,GO:0001917,GO:0098684,GO:0005886,GO:0098794,GO:0099524,GO:0014069,GO:…	asymmetric synapse|autophagosome|axon|cell surface|chaperone complex|cytoplasm|cytosol|dendrite|dendritic shaft|dendritic spine|extracellular exosome|glutamatergic synapse|glycinergic synapse|intermediate filament|late endosome|lysosomal lumen|lysosomal matrix|lysosomal membrane|lysosome|melanosome|membrane raft|messenger ribonucleoprotein complex|microtubule|neuron projection|neuron spine|neuron…
evm.TU.Hic_asm_16.210	8.75439	1.99188	15.5169	7.67877	2.94088	0.00596508	0.0212597	Up	0.260309	0.734835	0.144926	0.0258601	0.123512	0.029843	Gimap3	GTPase IMAP family member 3			GO:0005789,GO:0005741,GO:0005739,GO:0005525,GO:0000002,GO:0043011,GO:0043066,GO:0050995,GO:0045019,GO:0050868,GO:0032689,GO:0010524,GO:0032831,GO:0045588,GO:0002925,GO:0045838,GO:0002729,GO:0045954,GO:0046902,GO:0043029,GO:0001659	endoplasmic reticulum membrane|mitochondrial outer membrane|mitochondrion|GTP binding|mitochondrial genome maintenance|myeloid dendritic cell differentiation|negative regulation of apoptotic process|negative regulation of lipid catabolic process|negative regulation of nitric oxide biosynthetic process|negative regulation of T cell activation|negative regulation of type II interferon production|po…
evm.TU.Hic_asm_0.992	8.94786	2.07886	15.8169	7.64633	2.93477	0.00389383	0.0148326	Up	0.307369	0.30351	0.152113	0.0848198	0	0.0391534	RAB39B	Ras-related protein Rab-39B	ko04140,ko05014,ko05022	Autophagy - animal|Amyotrophic lateral sclerosis|Pathways of neurodegeneration - multiple diseases	GO:0030659,GO:0005794,GO:0000139,GO:0043005,GO:0005886,GO:0031982,GO:0005525,GO:0003924,GO:0031489,GO:0006914,GO:0015031,GO:0032482,GO:0010506,GO:0050808,GO:0016192	cytoplasmic vesicle membrane|Golgi apparatus|Golgi membrane|neuron projection|plasma membrane|vesicle|GTP binding|GTPase activity|myosin V binding|autophagy|protein transport|Rab protein signal transduction|regulation of autophagy|synapse organization|vesicle-mediated transport
evm.TU.Hic_asm_5.1235	81.1921	18.9649	143.419	7.59975	2.92595	3.83543e-09	6.97906e-08	Up	2.50629	0.873467	3.13064	0.399013	0.182952	0.478887
evm.TU.Hic_asm_21.1398	6.63597	1.59112	11.6808	7.58617	2.92337	0.0166586	0.0495722	Up	0.221463	0.0841987	0.358688	0	0.0191055	0.0923254	Fyb1	FYN-binding protein 1			GO:0070161,GO:0005829,GO:0005634,GO:0005886,GO:0032991,GO:0008289,GO:0044877,GO:0007229,GO:0072659,GO:0050852	anchoring junction|cytosol|nucleus|plasma membrane|protein-containing complex|lipid binding|protein-containing complex binding|integrin-mediated signaling pathway|protein localization to plasma membrane|T cell receptor signaling pathway
evm.TU.Hic_asm_5.1116	10.0371	2.3292	17.7451	7.55517	2.91746	0.00101375	0.00477752	Up	0.54665	0.48361	1.07691	0.0835479	0.159615	0.0964158	Atp5pf	ATP synthase-coupling factor 6, mitochondrial			GO:0009986,GO:0005615,GO:0005743,GO:0005753,GO:0000276,GO:0005739,GO:0016887,GO:0044877,GO:0046933,GO:0046034,GO:1900139,GO:0032307,GO:0045777,GO:0010460,GO:0042776	cell surface|extracellular space|mitochondrial inner membrane|mitochondrial proton-transporting ATP synthase complex|mitochondrial proton-transporting ATP synthase complex, coupling factor F(o)|mitochondrion|ATP hydrolysis activity|protein-containing complex binding|proton-transporting ATP synthase activity, rotational mechanism|ATP metabolic process|negative regulation of arachidonic acid secret…
evm.TU.Hic_asm_12.1192	219.098	51.4338	386.762	7.4879	2.90456	6.33406e-13	2.10265e-11	Up	21.8086	24.7205	12.4424	4.98734	3.48341	1.17585	SH3KBP1	SH3 domain-containing kinase-binding protein 1			GO:0005911,GO:0005737,GO:0030659,GO:0005856,GO:0005829,GO:0030139,GO:0005925,GO:0043005,GO:0005886,GO:0045202,GO:0017124,GO:0031625,GO:0007015,GO:0006915,GO:0016477,GO:0007267,GO:0007010,GO:0006897,GO:0050871,GO:0008360	cell-cell junction|cytoplasm|cytoplasmic vesicle membrane|cytoskeleton|cytosol|endocytic vesicle|focal adhesion|neuron projection|plasma membrane|synapse|SH3 domain binding|ubiquitin protein ligase binding|actin filament organization|apoptotic process|cell migration|cell-cell signaling|cytoskeleton organization|endocytosis|positive regulation of B cell activation|regulation of cell shape
evm.TU.Hic_asm_19.392	5.077	1.21768	8.93632	7.47538	2.90215	0.0155535	0.0467724	Up	0.41591	0.869693	0.463113	0.0688633	0.0657805	0.158939		Parvalbumin, thymic CPV3 OS=Gallus gallus OX=9031 PE=1 SV=2			GO:0005737,GO:0005634,GO:0005509	cytoplasm|nucleus|calcium ion binding
evm.TU.Hic_asm_9.1282	12.6073	3.00383	22.2108	7.47308	2.9017	0.000335152	0.00185805	Up	1.3869	0.550019	1.06504	0.190041	0.0907669	0.219311	Hepacam	Hepatocyte cell adhesion molecule			GO:0030424,GO:0005911,GO:0005737,GO:0016020,GO:0007155,GO:0007049,GO:0008104,GO:0051726	axon|cell-cell junction|cytoplasm|membrane|cell adhesion|cell cycle|protein localization|regulation of cell cycle
evm.TU.Hic_asm_21.1232	1222.22	289.4	2155.03	7.45231	2.89769	2.58957e-63	2.03561e-60	Up	152.026	127.966	147.466	27.2758	18.125	25.278
evm.TU.Hic_asm_22.478	133.212	31.987	234.436	7.38998	2.88557	5.34494e-09	9.42896e-08	Up	61.4191	24.0808	41.675	4.19485	3.09636	14.0827		Type-2 ice-structuring protein OS=Brachyopsis segaliensis OX=1633465 PE=1 SV=1			GO:0005576,GO:0030246	extracellular region|carbohydrate binding
evm.TU.Hic_asm_12.788	36.6978	8.7693	64.6263	7.34971	2.87769	3.46749e-06	3.36676e-05	Up	2.70799	1.37839	2.4202	0.743349	0.101439	0.245097	foxi1e	Forkhead box protein I1-ema			GO:0005634,GO:0003700,GO:0043565,GO:0042664,GO:0048335,GO:0045893	nucleus|DNA-binding transcription factor activity|sequence-specific DNA binding|negative regulation of endodermal cell fate specification|negative regulation of mesodermal cell fate determination|positive regulation of DNA-templated transcription
evm.TU.Hic_asm_7.43	7.36721	1.77768	12.9567	7.31902	2.87165	0.00356573	0.013794	Up	1.16717	0.610156	0.893501	0.144939	0.13845	0.167262
evm.TU.Hic_asm_18.688	1243.02	298.758	2187.29	7.31871	2.87159	4.12975e-29	6.34045e-27	Up	52.972	53.887	25.1735	7.70578	8.07053	6.39386	noct	Nocturnin			GO:0005739,GO:0005634,GO:0048471,GO:0046872,GO:0019178,GO:0102757,GO:0004535,GO:0007623,GO:0006739	mitochondrion|nucleus|perinuclear region of cytoplasm|metal ion binding|NADP phosphatase activity|NADPH phosphatase activity|poly(A)-specific ribonuclease activity|circadian rhythm|NADP metabolic process
evm.TU.Hic_asm_8.1097	37.4127	9.10104	65.7243	7.28283	2.8645	0.00186398	0.00798233	Up	0.59158	3.09257	14.6016	0.489747	0.374258	2.26071	C1qtnf6	Complement C1q tumor necrosis factor-related protein 6			GO:0005581,GO:0005615,GO:0032991,GO:0042802	collagen trimer|extracellular space|protein-containing complex|identical protein binding
evm.TU.Hic_asm_17.422	71.4496	17.2673	125.632	7.25284	2.85855	6.3209e-13	2.10183e-11	Up	6.24366	4.51515	7.70544	1.55067	0.740625	0.8351	RGS2	Regulator of G-protein signaling 2	ko04022,ko04921,ko04740	cGMP-PKG signaling pathway|Oxytocin signaling pathway|Olfactory transduction	GO:0005737,GO:0005730,GO:0005634,GO:0005886,GO:0005096,GO:0007049,GO:0009968,GO:0008277,GO:0006417	cytoplasm|nucleolus|nucleus|plasma membrane|GTPase activator activity|cell cycle|negative regulation of signal transduction|regulation of G protein-coupled receptor signaling pathway|regulation of translation
evm.TU.Hic_asm_14.216	10.1602	2.53304	17.7873	7.2478	2.85754	0.00530878	0.0193451	Up	2.22014	0.82366	0.558219	0.0711474	0.0679623	0.492632	TIMP3	Metalloproteinase inhibitor 3			GO:0005576,GO:0008191,GO:0008270,GO:0010466	extracellular region|metalloendopeptidase inhibitor activity|zinc ion binding|negative regulation of peptidase activity
evm.TU.Hic_asm_3.2114	29.8636	7.20806	52.5191	7.24007	2.856	2.10995e-05	0.00016487	Up	2.51078	0.494135	1.38142	0.352136	0.252279	0.135457	Taar7a	Trace amine-associated receptor 7a	ko04080	Neuroactive ligand-receptor interaction	GO:0005886,GO:0001594	plasma membrane|trace-amine receptor activity
evm.TU.Hic_asm_7.1175	20.0678	4.80883	35.3268	7.23279	2.85455	0.000169533	0.0010302	Up	1.27957	3.74591	1.35355	0.508466	0.485704	0.0733474
evm.TU.Hic_asm_7.154	25.5819	6.23258	44.9312	7.2298	2.85396	3.2584e-06	3.18419e-05	Up	0.511372	0.427723	0.683291	0.0254007	0.13345	0.117252	Pla2g4c	Cytosolic phospholipase A2 gamma	ko00564,ko00565,ko00590,ko00591,ko00592,ko04010,ko04014,ko04370,ko04072,ko04217,ko04611,ko04664,ko04666,ko04912,ko04913,ko04921,ko04270,ko04724,ko04726,ko04730,ko04750,ko05231	Glycerophospholipid metabolism|Ether lipid metabolism|Arachidonic acid metabolism|Linoleic acid metabolism|alpha-Linolenic acid metabolism|MAPK signaling pathway|Ras signaling pathway|VEGF signaling pathway|Phospholipase D signaling pathway|Necroptosis|Platelet activation|Fc epsilon RI signaling pathway|Fc gamma R-mediated phagocytosis|GnRH signaling pathway|Ovarian steroidogenesis|Oxytocin signa…	GO:0005938,GO:0005829,GO:0005789,GO:0005811,GO:0031966,GO:0005635,GO:0005654,GO:0005819,GO:0005509,GO:0047498,GO:0005544,GO:0047499,GO:0004622,GO:0008374,GO:0102545,GO:0004623,GO:0046475,GO:0140042,GO:0036151,GO:0036152,GO:0006663	cell cortex|cytosol|endoplasmic reticulum membrane|lipid droplet|mitochondrial membrane|nuclear envelope|nucleoplasm|spindle|calcium ion binding|calcium-dependent phospholipase A2 activity|calcium-dependent phospholipid binding|calcium-independent phospholipase A2 activity|lysophospholipase activity|O-acyltransferase activity|phosphatidyl phospholipase B activity|phospholipase A2 activity|glycero…
evm.TU.Hic_asm_8.906	17.9809	4.35499	31.6069	7.20176	2.84835	1.17244e-05	9.86333e-05	Up	0.441329	0.298568	0.41915	0.0902654	0.0615889	0.0446434	Drd4	D(4) dopamine receptor	ko04080,ko04728	Neuroactive ligand-receptor interaction|Dopaminergic synapse	GO:0030424,GO:0043679,GO:0005938,GO:0005813,GO:0005737,GO:0030425,GO:0043197,GO:0098982,GO:0098978,GO:0016020,GO:0043025,GO:0005886,GO:0045211,GO:0042734,GO:0043195,GO:0012506,GO:0035240,GO:0004952,GO:0001591,GO:0051379,GO:0004993,GO:1901363,GO:0042802,GO:0046872,GO:0030594,GO:0051380,GO:0017124,GO:0007195,GO:0008344,GO:0050482,GO:0008306,GO:0001662,GO:0048148,GO:0007268,GO:0007212,GO:0042596,GO:…	axon|axon terminus|cell cortex|centrosome|cytoplasm|dendrite|dendritic spine|GABA-ergic synapse|glutamatergic synapse|membrane|neuronal cell body|plasma membrane|postsynaptic membrane|presynaptic membrane|terminal bouton|vesicle membrane|dopamine binding|dopamine neurotransmitter receptor activity|dopamine neurotransmitter receptor activity, coupled via Gi/Go|epinephrine binding|G protein-coupled…
evm.TU.Hic_asm_6.1206	997.167	244.72	1749.61	7.14944	2.83783	3.95583e-38	1.05054e-35	Up	57.1015	47.8907	34.2535	9.99084	6.52278	7.46034
evm.TU.Hic_asm_2.950	10.7192	2.66652	18.7719	7.07451	2.82263	0.000768957	0.00378735	Up	0.310574	0.357186	0.15562	0.0462803	0.0442085	0.0534083	MSH4	MutS protein homolog 4			GO:0005694,GO:0005634,GO:0005713,GO:0000795,GO:0005524,GO:0140664,GO:0003677,GO:0003690,GO:0030983,GO:0007292,GO:0007129,GO:0006298,GO:0001541,GO:0007131,GO:0007283	chromosome|nucleus|recombination nodule|synaptonemal complex|ATP binding|ATP-dependent DNA damage sensor activity|DNA binding|double-stranded DNA binding|mismatched DNA binding|female gamete generation|homologous chromosome pairing at meiosis|mismatch repair|ovarian follicle development|reciprocal meiotic recombination|spermatogenesis
evm.TU.Hic_asm_0.838	3155.62	784.585	5526.65	7.04402	2.8164	1.96525e-118	5.5173e-115	Up	162.211	194.091	179.055	32.3042	29.9466	31.263	TP53INP1	Tumor protein p53-inducible nuclear protein 1	ko04140	Autophagy - animal	GO:0005776,GO:0031410,GO:0005829,GO:0005654,GO:0005634,GO:0016605,GO:0016209,GO:0006915,GO:0048102,GO:0000045,GO:0071361,GO:0071447,GO:0072703,GO:0034644,GO:0030336,GO:0008285,GO:0048147,GO:0010629,GO:1904761,GO:0043065,GO:0010508,GO:0045893,GO:0010628,GO:0051726,GO:0009408	autophagosome|cytoplasmic vesicle|cytosol|nucleoplasm|nucleus|PML body|antioxidant activity|apoptotic process|autophagic cell death|autophagosome assembly|cellular response to ethanol|cellular response to hydroperoxide|cellular response to methyl methanesulfonate|cellular response to UV|negative regulation of cell migration|negative regulation of cell population proliferation|negative regulation …
evm.TU.Hic_asm_15.2335	14.6816	3.72307	25.6402	6.99041	2.80538	0.00817796	0.0276853	Up	0.37069	0.792751	0.0562855	0.0836946	0	0.135219	COL8A1	Collagen alpha-1(VIII) chain	ko04974	Protein digestion and absorption	GO:0005591,GO:0062023,GO:0005788,GO:0031012,GO:0005576,GO:0005615,GO:0005201,GO:0001525,GO:0048593,GO:0007155,GO:0035987,GO:0050673,GO:0030198,GO:0010811	collagen type VIII trimer|collagen-containing extracellular matrix|endoplasmic reticulum lumen|extracellular matrix|extracellular region|extracellular space|extracellular matrix structural constituent|angiogenesis|camera-type eye morphogenesis|cell adhesion|endodermal cell differentiation|epithelial cell proliferation|extracellular matrix organization|positive regulation of cell-substrate adhesion
evm.TU.Hic_asm_22.353	32.6163	8.15622	57.0763	6.98095	2.80342	0.000275272	0.00157303	Up	3.52138	0.525959	2.19751	0.76885	0.110165	0.221817	myl1	Myosin, light chain 1, alkali; skeletal, fast	ko04814	Motor proteins	GO:0043292,GO:0016460,GO:0005509,GO:0007519	contractile fiber|myosin II complex|calcium ion binding|skeletal muscle tissue development
evm.TU.Hic_asm_19.910	17.1396	4.35532	29.9239	6.98037	2.8033	0.00127612	0.00580113	Up	1.15161	1.50505	5.44981	0.190675	0.273208	0.99019	grifin	Grifin			GO:0005737,GO:0030395	cytoplasm|lactose binding
evm.TU.Hic_asm_3.351	7.07047	1.77768	12.3633	6.96809	2.80076	0.00661478	0.0231369	Up	0.39508	0.158872	0.507599	0.0603826	0.0576795	0.0696826	hoxc13a	Homeobox protein Hox-C13a			GO:0005634,GO:0000981,GO:0000978,GO:0031101,GO:0006357	nucleus|DNA-binding transcription factor activity, RNA polymerase II-specific|RNA polymerase II cis-regulatory region sequence-specific DNA binding|fin regeneration|regulation of transcription by RNA polymerase II
evm.TU.Hic_asm_12.734	1869.78	469.901	3269.65	6.95718	2.7985	5.4182e-06	4.96866e-05	Up	30.2683	50.3252	117.116	14.2155	12.5221	8.22703	HIF1A	Hypoxia-inducible factor 1-alpha			GO:0005737,GO:0016607,GO:0005634,GO:0003677,GO:0003700,GO:0046983,GO:0001223,GO:0001678,GO:0045893,GO:0001666	cytoplasm|nuclear speck|nucleus|DNA binding|DNA-binding transcription factor activity|protein dimerization activity|transcription coactivator binding|cellular glucose homeostasis|positive regulation of DNA-templated transcription|response to hypoxia
evm.TU.Hic_asm_21.842	20.7113	5.30572	36.1169	6.94783	2.79656	0.000237185	0.0013819	Up	1.15371	0.383802	1.13866	0.104194	0.0497647	0.330665	SLC22A13	Solute carrier family 22 member 13			GO:0016324,GO:0005783,GO:0070062,GO:0005794,GO:0005886,GO:0090416,GO:0015143,GO:0034356,GO:0045922,GO:2001142,GO:0002854,GO:0015747	apical plasma membrane|endoplasmic reticulum|extracellular exosome|Golgi apparatus|plasma membrane|nicotinate transmembrane transporter activity|urate transmembrane transporter activity|NAD biosynthesis via nicotinamide riboside salvage pathway|negative regulation of fatty acid metabolic process|nicotinate transport|positive regulation of T cell mediated cytotoxicity directed against tumor cell t…
evm.TU.Hic_asm_13.934	5.80819	1.44884	10.1675	6.93936	2.7948	0.0109638	0.0352496	Up	0.191651	0.333961	0.391237	0.0634643	0.0606232	0.0366195	crp	C-reactive protein			GO:0005576,GO:0015485,GO:0046872	extracellular region|cholesterol binding|metal ion binding
evm.TU.Hic_asm_6.822_evm.TU.Hic_asm_6.823	1497.19	377.501	2616.88	6.93138	2.79314	1.82498e-08	2.86732e-07	Up	53.5	71.399	23.4176	11.4033	8.07438	6.85587	sgk1	Serine/threonine-protein kinase Sgk1	ko04068,ko04151,ko04150,ko04960	FoxO signaling pathway|PI3K-Akt signaling pathway|mTOR signaling pathway|Aldosterone-regulated sodium reabsorption	GO:0005783,GO:0005634,GO:0005524,GO:0106310,GO:0004674,GO:0006915,GO:0006468	endoplasmic reticulum|nucleus|ATP binding|protein serine kinase activity|protein serine/threonine kinase activity|apoptotic process|protein phosphorylation
evm.TU.Hic_asm_10.379	189.564	48.1945	330.933	6.8682	2.77993	0.000106083	0.000682849	Up	4.79252	3.74427	16.068	1.85734	0.899589	1.66038	scg3	Secretogranin-3			GO:0005576,GO:0030667,GO:0030658,GO:0033366	extracellular region|secretory granule membrane|transport vesicle membrane|protein localization to secretory granule
evm.TU.Hic_asm_7.838	455.436	116.429	794.442	6.82577	2.77099	1.30947e-18	8.93533e-17	Up	96.5386	118.732	41.0899	15.8896	14.7446	15.5863	DAO	D-amino-acid oxidase	ko00260,ko00330,ko00470,ko00311,ko04146	Glycine, serine and threonine metabolism|Arginine and proline metabolism|D-Amino acid metabolism|Penicillin and cephalosporin biosynthesis|Peroxisome	GO:0005777,GO:0003884,GO:0071949,GO:0019478	peroxisome|D-amino-acid oxidase activity|FAD binding|D-amino acid catabolic process
evm.TU.Hic_asm_18.1365	3247.67	831.352	5663.99	6.81345	2.76839	1.7415e-43	6.11142e-41	Up	135.224	117.079	73.9689	19.6887	19.5425	19.6589	DUSP1	Dual specificity protein phosphatase 1	ko04010,ko04726,ko05012,ko05418	MAPK signaling pathway|Serotonergic synapse|Parkinson disease|Fluid shear stress and atherosclerosis	GO:0005737,GO:0005634,GO:0017017,GO:0051019,GO:0017018,GO:0004721,GO:0004722,GO:0004725,GO:0008138,GO:0008330,GO:0007049,GO:1990869,GO:0001706,GO:0007162,GO:0008285,GO:0043407,GO:0043409,GO:0051447,GO:0090027,GO:1903753,GO:0070262,GO:0035970,GO:0035335,GO:0090266	cytoplasm|nucleus|MAP kinase tyrosine/serine/threonine phosphatase activity|mitogen-activated protein kinase binding|myosin phosphatase activity|phosphoprotein phosphatase activity|protein serine/threonine phosphatase activity|protein tyrosine phosphatase activity|protein tyrosine/serine/threonine phosphatase activity|protein tyrosine/threonine phosphatase activity|cell cycle|cellular response to…
evm.TU.Hic_asm_9.1027	322.803	82.9517	562.653	6.8086	2.76736	2.92431e-30	4.95419e-28	Up	16.5699	17.7574	20.5262	2.2977	3.1776	4.47208	pip4k2c	Phosphatidylinositol 5-phosphate 4-kinase type-2 gamma	ko00562,ko04070,ko04810	Inositol phosphate metabolism|Phosphatidylinositol signaling system|Regulation of actin cytoskeleton	GO:0005783,GO:0005886,GO:0016308,GO:0016309,GO:0005524,GO:1902635,GO:0046854,GO:0016310	endoplasmic reticulum|plasma membrane|1-phosphatidylinositol-4-phosphate 5-kinase activity|1-phosphatidylinositol-5-phosphate 4-kinase activity|ATP binding|1-phosphatidyl-1D-myo-inositol 4,5-bisphosphate biosynthetic process|phosphatidylinositol phosphate biosynthetic process|phosphorylation
evm.TU.Hic_asm_13.98	13.8364	3.55536	24.1174	6.78055	2.7614	0.0027642	0.0111362	Up	0.0552949	0.501042	0.697799	0.0732426	0.0699637	0.0845233	OIT3	Oncoprotein-induced transcript 3 protein			GO:0005635,GO:0005509	nuclear envelope|calcium ion binding
evm.TU.Hic_asm_2.163	7.84476	2.00883	13.6807	6.72232	2.74896	0.00396113	0.0150598	Up	0.495378	0.2742	0.356918	0.0868459	0.082958	0.0334072	TXLNB	Beta-taxilin			GO:0005737,GO:0019905	cytoplasm|syntaxin binding
evm.TU.Hic_asm_0.942	1395.19	361.561	2428.82	6.71496	2.74738	1.89295e-39	5.81254e-37	Up	63.0723	68.1633	42.1215	12.9785	9.71177	9.06757
evm.TU.Hic_asm_11.868	559.679	145.85	973.507	6.67277	2.73829	0.00339965	0.0132613	Up	29.3841	34.9214	18.7302	11.9105	2.06339	1.38488	PLEK2	Pleckstrin-2			GO:0005737,GO:0005856,GO:0031258,GO:0005886,GO:0043325,GO:0080025,GO:0032266,GO:0031532,GO:0035556,GO:0120034	cytoplasm|cytoskeleton|lamellipodium membrane|plasma membrane|phosphatidylinositol-3,4-bisphosphate binding|phosphatidylinositol-3,5-bisphosphate binding|phosphatidylinositol-3-phosphate binding|actin cytoskeleton reorganization|intracellular signal transduction|positive regulation of plasma membrane bounded cell projection assembly
evm.TU.Hic_asm_14.910	11.3177	2.9677	19.6678	6.65293	2.73399	0.00103013	0.00484424	Up	1.37582	1.6782	1.19153	0.455595	0.0725332	0.262882	P4HA3	Prolyl 4-hydroxylase subunit alpha-3	ko00330	Arginine and proline metabolism	GO:0005783,GO:0005788,GO:0005506,GO:0031418,GO:0004656,GO:0018401	endoplasmic reticulum|endoplasmic reticulum lumen|iron ion binding|L-ascorbic acid binding|procollagen-proline 4-dioxygenase activity|peptidyl-proline hydroxylation to 4-hydroxy-L-proline
evm.TU.Hic_asm_10.79	25.5831	6.80797	44.3582	6.65012	2.73338	0.00214009	0.00899231	Up	0.79094	1.57121	0.93942	0.0261916	0.0250191	0.574286
evm.TU.Hic_asm_6.1193	1661.08	435.248	2886.91	6.63151	2.72934	1.69245e-09	3.2704e-08	Up	13.3799	21.3011	38.1112	4.92462	4.89063	3.68633	KEL	Kell blood group glycoprotein			GO:0005829,GO:0005794,GO:0016020,GO:0005654,GO:0005886,GO:0046872,GO:0004222,GO:0006874,GO:0010961,GO:0051649,GO:0042552,GO:1901380,GO:0071805,GO:0016485,GO:0031133,GO:0008361,GO:0048741,GO:0042310	cytosol|Golgi apparatus|membrane|nucleoplasm|plasma membrane|metal ion binding|metalloendopeptidase activity|cellular calcium ion homeostasis|cellular magnesium ion homeostasis|establishment of localization in cell|myelination|negative regulation of potassium ion transmembrane transport|potassium ion transmembrane transport|protein processing|regulation of axon diameter|regulation of cell size|sk…
evm.TU.Hic_asm_14.169	102.868	26.9336	178.803	6.61226	2.72514	1.41818e-09	2.77314e-08	Up	20.7068	11.9246	23.3035	6.38028	2.1016	1.90421
evm.TU.Hic_asm_3.884	1018.95	270.01	1767.89	6.54809	2.71107	7.22626e-19	5.05375e-17	Up	54.2845	50.579	18.6071	7.63737	7.95229	7.59505	SLA2	Src-like-adapter 2			GO:0005737,GO:0005829,GO:0010008,GO:0005794,GO:0043231,GO:0005770,GO:0005654,GO:0005942,GO:0005886,GO:0046935,GO:0047485,GO:0035591,GO:0050851,GO:0019724,GO:0050849,GO:0050860,GO:0000122,GO:0046854,GO:0050776,GO:0042110	cytoplasm|cytosol|endosome membrane|Golgi apparatus|intracellular membrane-bounded organelle|late endosome|nucleoplasm|phosphatidylinositol 3-kinase complex|plasma membrane|1-phosphatidylinositol-3-kinase regulator activity|protein N-terminus binding|signaling adaptor activity|antigen receptor-mediated signaling pathway|B cell mediated immunity|negative regulation of calcium-mediated signaling|ne…
evm.TU.Hic_asm_8.630	8.84876	2.34615	15.3514	6.54479	2.71035	0.00526586	0.0192155	Up	3.70567	0.89409	1.58702	0.566361	0.270503	0.326795
evm.TU.Hic_asm_10.471	6.55732	1.7246	11.39	6.54071	2.70945	0.0150211	0.0454566	Up	1.23035	2.31546	0.410996	0.244455	0.350267	0.141053
evm.TU.Hic_asm_8.398	1464.88	389.569	2540.18	6.51421	2.70359	5.83547e-35	1.36522e-32	Up	54.3188	45.4939	38.4135	11.0412	9.06633	5.96234	Dnaja4	DnaJ homolog subfamily A member 4			GO:0005737,GO:0005829,GO:0016020,GO:0005524,GO:0051087,GO:0030544,GO:0046872,GO:0051082,GO:0010596,GO:0090084,GO:0010628,GO:0042026,GO:0009408	cytoplasm|cytosol|membrane|ATP binding|chaperone binding|Hsp70 protein binding|metal ion binding|unfolded protein binding|negative regulation of endothelial cell migration|negative regulation of inclusion body assembly|positive regulation of gene expression|protein refolding|response to heat
evm.TU.Hic_asm_3.196	504.476	134.512	874.44	6.48962	2.69813	3.74209e-41	1.24643e-38	Up	14.5188	13.4824	10.1924	2.61128	2.62644	1.98534	SARG	Specifically androgen-regulated gene protein			GO:0005737,GO:0005829,GO:0005886	cytoplasm|cytosol|plasma membrane
evm.TU.Hic_asm_7.1538	181.874	48.6845	315.064	6.46985	2.69373	4.95782e-21	4.29211e-19	Up	0.482699	0.672093	0.909586	0.115272	0.13874	0.138347	adgrv1	Adhesion G-protein coupled receptor V1			GO:0005737,GO:0001917,GO:0032420,GO:0060171,GO:0010855,GO:0004930,GO:0001965,GO:0016787,GO:0007166,GO:0071277,GO:0042462,GO:0007194,GO:0010739,GO:0090037,GO:0031647,GO:0097264,GO:0007605,GO:0007601	cytoplasm|photoreceptor inner segment|stereocilium|stereocilium membrane|adenylate cyclase inhibitor activity|G protein-coupled receptor activity|G-protein alpha-subunit binding|hydrolase activity|cell surface receptor signaling pathway|cellular response to calcium ion|eye photoreceptor cell development|negative regulation of adenylate cyclase activity|positive regulation of protein kinase A sign…
evm.TU.Hic_asm_15.1861	21804.3	5857.11	37751.5	6.44509	2.6882	4.20568e-49	1.87841e-46	Up	1445.43	1396.35	958.002	270.296	255.118	199.509	TXNIP	Thioredoxin-interacting protein	ko04621	NOD-like receptor signaling pathway	GO:0005737,GO:0004857,GO:0031625,GO:0007049,GO:0071228,GO:0030216,GO:0051782,GO:0000122,GO:0048008,GO:0006606,GO:0015031,GO:0006979	cytoplasm|enzyme inhibitor activity|ubiquitin protein ligase binding|cell cycle|cellular response to tumor cell|keratinocyte differentiation|negative regulation of cell division|negative regulation of transcription by RNA polymerase II|platelet-derived growth factor receptor signaling pathway|protein import into nucleus|protein transport|response to oxidative stress
evm.TU.Hic_asm_21.381	18.3465	4.91498	31.778	6.40578	2.67937	0.000739097	0.00366416	Up	0.648185	2.28723	4.3305	0.64393	0.461328	0.278665	CCL11	Eotaxin			GO:0005615,GO:0008009,GO:0006955,GO:0006954	extracellular space|chemokine activity|immune response|inflammatory response
evm.TU.Hic_asm_20.581	1325.64	358.908	2292.36	6.38676	2.67508	3.19051e-07	3.90897e-06	Up	37.0351	46.3193	13.0663	7.07141	6.10479	5.39483	Etv5	ETS translocation variant 5	ko05202,ko05215	Transcriptional misregulation in cancer|Prostate cancer	GO:0005654,GO:0005634,GO:0005886,GO:0045202,GO:0001228,GO:0003700,GO:0000981,GO:0000977,GO:1990837,GO:0000976,GO:0030154,GO:0034599,GO:0007626,GO:0048133,GO:0000122,GO:0007274,GO:0045893,GO:0060252,GO:0045666,GO:0045944,GO:0060762,GO:0050807,GO:0006357,GO:0071340	nucleoplasm|nucleus|plasma membrane|synapse|DNA-binding transcription activator activity, RNA polymerase II-specific|DNA-binding transcription factor activity|DNA-binding transcription factor activity, RNA polymerase II-specific|RNA polymerase II transcription regulatory region sequence-specific DNA binding|sequence-specific double-stranded DNA binding|transcription cis-regulatory region binding|…
evm.TU.Hic_asm_1.499	83.7317	22.9129	144.551	6.36631	2.67046	3.68865e-13	1.28073e-11	Up	3.57508	2.5273	2.19398	0.484311	0.366248	0.768492	ENDOD1	Endonuclease domain-containing 1 protein			GO:0005829,GO:0070062,GO:0005576,GO:0016020,GO:0004519,GO:0046872,GO:0003676,GO:0045087	cytosol|extracellular exosome|extracellular region|membrane|endonuclease activity|metal ion binding|nucleic acid binding|innate immune response
evm.TU.Hic_asm_21.1180	52.6123	14.3317	90.8929	6.32908	2.66199	1.1042e-08	1.8174e-07	Up	2.27072	1.15438	1.92532	0.18626	0.513996	0.334362
evm.TU.Hic_asm_19.2055	37.7099	10.4441	64.9758	6.32662	2.66144	9.89589e-05	0.000642981	Up	4.22543	3.89367	5.02397	0.142295	0.407774	2.05263	MRC1	Macrophage mannose receptor 1			GO:0009986,GO:0010008,GO:0005886,GO:0038024,GO:0005537,GO:0038023,GO:0004888,GO:0001618,GO:0071353,GO:0071222,GO:0071346,GO:0006898	cell surface|endosome membrane|plasma membrane|cargo receptor activity|mannose binding|signaling receptor activity|transmembrane signaling receptor activity|virus receptor activity|cellular response to interleukin-4|cellular response to lipopolysaccharide|cellular response to type II interferon|receptor-mediated endocytosis
evm.TU.Hic_asm_18.1346	11133.6	3057.85	19209.3	6.28111	2.65102	2.23246e-50	1.03476e-47	Up	294.949	293.555	217.01	58.461	57.8161	41.3742	Sqstm1	Sequestosome-1	ko04140,ko04137,ko04217,ko04218,ko04380,ko05131,ko05014,ko05022,ko05418	Autophagy - animal|Mitophagy - animal|Necroptosis|Cellular senescence|Osteoclast differentiation|Shigellosis|Amyotrophic lateral sclerosis|Pathways of neurodegeneration - multiple diseases|Fluid shear stress and atherosclerosis	GO:0016235,GO:0044753,GO:0044754,GO:0005776,GO:0005737,GO:0005829,GO:0005783,GO:0016234,GO:0043231,GO:0005770,GO:0097413,GO:0005739,GO:0000932,GO:0000407,GO:0016605,GO:0030017,GO:0097225,GO:0019899,GO:0042802,GO:0035255,GO:0070530,GO:0019901,GO:0005080,GO:0044877,GO:0030674,GO:0042169,GO:0003712,GO:0043130,GO:0031625,GO:0008270,GO:0035973,GO:0006915,GO:0006914,GO:0070342,GO:0030154,GO:0007032,GO:…	aggresome|amphisome|autolysosome|autophagosome|cytoplasm|cytosol|endoplasmic reticulum|inclusion body|intracellular membrane-bounded organelle|late endosome|Lewy body|mitochondrion|P-body|phagophore assembly site|PML body|sarcomere|sperm midpiece|enzyme binding|identical protein binding|ionotropic glutamate receptor binding|K63-linked polyubiquitin modification-dependent protein binding|protein k…
evm.TU.Hic_asm_13.216	10.4933	2.87002	18.1167	6.26487	2.64729	0.00687296	0.0239439	Up	0.457745	0.17947	0.0955679	0.0994743	0.0271489	0.0163993	NXPE3	NXPE family member 3			GO:0005576	extracellular region
evm.TU.Hic_asm_14.1495	132.068	36.4678	227.668	6.2428	2.64219	0.00102681	0.00482977	Up	1.81747	3.28994	12.3237	1.18573	0.978196	1.27506	ALOX5	Polyunsaturated fatty acid 5-lipoxygenase	ko00590,ko04664,ko04913,ko04726,ko05145	Arachidonic acid metabolism|Fc epsilon RI signaling pathway|Ovarian steroidogenesis|Serotonergic synapse|Toxoplasmosis	GO:0005829,GO:0005576,GO:0005615,GO:1904813,GO:0005635,GO:0005641,GO:0016363,GO:0031965,GO:0005654,GO:0048471,GO:0034774,GO:0004052,GO:0004051,GO:0036403,GO:0016787,GO:0005506,GO:0016702,GO:0019369,GO:0036336,GO:0042593,GO:0051122,GO:0006959,GO:0002232,GO:0002523,GO:1901753,GO:0019370,GO:0006691,GO:0002540,GO:0043651,GO:0034440,GO:2001301,GO:0019372,GO:0042759,GO:0016525,GO:0001937,GO:0050728,GO:…	cytosol|extracellular region|extracellular space|ficolin-1-rich granule lumen|nuclear envelope|nuclear envelope lumen|nuclear matrix|nuclear membrane|nucleoplasm|perinuclear region of cytoplasm|secretory granule lumen|arachidonate 12(S)-lipoxygenase activity|arachidonate 5-lipoxygenase activity|arachidonate 8(S)-lipoxygenase activity|hydrolase activity|iron ion binding|oxidoreductase activity, ac…
evm.TU.Hic_asm_4.687	135.295	37.3924	233.198	6.23636	2.6407	1.37709e-14	5.78261e-13	Up	15.2702	6.55426	13.4833	2.55495	2.1355	2.27277	pvalb2	Parvalbumin-2			GO:0005737,GO:0005634,GO:0005509	cytoplasm|nucleus|calcium ion binding
evm.TU.Hic_asm_18.19	10.9621	3.09304	18.8312	6.23375	2.6401	0.00211177	0.00888851	Up	1.77474	2.37097	1.09787	0.195899	0.187129	0.678212	lrrc3	Leucine-rich repeat-containing protein 3			GO:0031012,GO:0005615,GO:0016020	extracellular matrix|extracellular space|membrane
evm.TU.Hic_asm_19.224	9.301	2.52423	16.0778	6.21994	2.6369	0.0046919	0.0174301	Up	0.898358	0.87217	1.14322	0.318736	0.243574	0	Sec14l1	SEC14-like protein 1			GO:0005737,GO:0005829,GO:0005794,GO:0005654,GO:0039552,GO:0015871,GO:0045087,GO:0039536	cytoplasm|cytosol|Golgi apparatus|nucleoplasm|RIG-I binding|choline transport|innate immune response|negative regulation of RIG-I signaling pathway
evm.TU.Hic_asm_8.877	18.6684	5.13767	32.1992	6.19877	2.63198	0.00432198	0.016237	Up	0.538854	0.885325	5.57153	0.611791	0.584403	0.176504
evm.TU.Hic_asm_21.272	232.866	64.6867	401.046	6.19189	2.63038	0.000275791	0.00157554	Up	69.1713	80.3346	62.2419	26.0011	12.4186	3.64356	Ccl4	C-C motif chemokine 4	ko04668,ko04060,ko04061,ko04657,ko04062,ko05323	TNF signaling pathway|Cytokine-cytokine receptor interaction|Viral protein interaction with cytokine and cytokine receptor|IL-17 signaling pathway|Chemokine signaling pathway|Rheumatoid arthritis	GO:0005615,GO:0048020,GO:0031726,GO:0031730,GO:0008009,GO:0042802,GO:0071347,GO:0071356,GO:0071346,GO:0071466,GO:0070098,GO:0048245,GO:0007186,GO:0006954,GO:0030595,GO:0048247,GO:0002548,GO:0043922,GO:0030593,GO:0051928,GO:0050850,GO:0070374,GO:0043547,GO:2000503,GO:0032760,GO:0043117,GO:0009636	extracellular space|CCR chemokine receptor binding|CCR1 chemokine receptor binding|CCR5 chemokine receptor binding|chemokine activity|identical protein binding|cellular response to interleukin-1|cellular response to tumor necrosis factor|cellular response to type II interferon|cellular response to xenobiotic stimulus|chemokine-mediated signaling pathway|eosinophil chemotaxis|G protein-coupled rec…
evm.TU.Hic_asm_9.925	41.0535	11.4764	70.6306	6.15337	2.62138	2.3196e-09	4.35385e-08	Up	11.0732	15.0505	10.6859	1.83341	2.97727	2.53895	camk2n2	Calcium/calmodulin-dependent protein kinase II inhibitor 2			GO:0005829,GO:0005634,GO:0004860	cytosol|nucleus|protein kinase inhibitor activity
evm.TU.Hic_asm_15.2415	21.0331	5.89303	36.1732	6.14768	2.62004	6.76253e-06	6.04353e-05	Up	2.55781	1.86577	1.65587	0.413654	0.395136	0.409169	RGS2	Regulator of G-protein signaling 2	ko04022,ko04921,ko04740	cGMP-PKG signaling pathway|Oxytocin signaling pathway|Olfactory transduction	GO:0005737,GO:0005730,GO:0005634,GO:0005886,GO:0005096,GO:0007049,GO:0009968,GO:0008277,GO:0006417	cytoplasm|nucleolus|nucleus|plasma membrane|GTPase activator activity|cell cycle|negative regulation of signal transduction|regulation of G protein-coupled receptor signaling pathway|regulation of translation
evm.TU.Hic_asm_6.800	92.4857	26.0241	158.947	6.10172	2.60922	1.50312e-11	4.03542e-10	Up	25.2486	15.7672	10.3043	4.19939	3.25248	2.88151
evm.TU.Hic_asm_4.656	793.867	223.773	1363.96	6.09301	2.60715	6.04521e-07	6.98415e-06	Up	20.169	31.3518	62.6843	9.31112	8.13433	5.61062	HBAD	Hemoglobin subunit alpha-D	ko05144,ko05143	Malaria|African trypanosomiasis	GO:0031838,GO:0005833,GO:0020037,GO:0005506,GO:0043177,GO:0019825,GO:0005344,GO:0098869,GO:0042744	haptoglobin-hemoglobin complex|hemoglobin complex|heme binding|iron ion binding|organic acid binding|oxygen binding|oxygen carrier activity|cellular oxidant detoxification|hydrogen peroxide catabolic process
evm.TU.Hic_asm_21.1562	27.7188	7.82961	47.608	6.05494	2.59811	2.33363e-05	0.000180411	Up	1.4571	1.41837	0.503524	0.349404	0.190721	0.144007	G2E3	G2/M phase-specific E3 ubiquitin-protein ligase			GO:0005737,GO:0005730,GO:0005634,GO:0046872,GO:0004842,GO:0006915	cytoplasm|nucleolus|nucleus|metal ion binding|ubiquitin-protein transferase activity|apoptotic process
evm.TU.Hic_asm_5.417	17.5433	4.94264	30.1439	6.05148	2.59729	0.000115605	0.000733805	Up	0.740849	0.580935	1.30614	0.15333	0.234346	0.141557	SLC25A4	ADP/ATP translocase 1	ko04020,ko04022,ko04217,ko04218,ko04613,ko05208,ko05166,ko05164,ko05010,ko05012,ko05016,ko05017,ko05020,ko05022,ko05415	Calcium signaling pathway|cGMP-PKG signaling pathway|Necroptosis|Cellular senescence|Neutrophil extracellular trap formation|Chemical carcinogenesis - reactive oxygen species|Human T-cell leukemia virus 1 infection|Influenza A|Alzheimer disease|Parkinson disease|Huntington disease|Spinocerebellar ataxia|Prion disease|Pathways of neurodegeneration - multiple diseases|Diabetic cardiomyopathy	GO:0016020,GO:0005743,GO:0031966,GO:0005757,GO:0005471,GO:0017077,GO:1990845,GO:0015866,GO:0140021,GO:1990544,GO:1901526,GO:0046902	membrane|mitochondrial inner membrane|mitochondrial membrane|mitochondrial permeability transition pore complex|ATP:ADP antiporter activity|oxidative phosphorylation uncoupler activity|adaptive thermogenesis|ADP transport|mitochondrial ADP transmembrane transport|mitochondrial ATP transmembrane transport|positive regulation of mitophagy|regulation of mitochondrial membrane permeability
evm.TU.Hic_asm_6.2055	169.048	47.8599	290.237	6.0437	2.59543	4.62236e-12	1.34775e-10	Up	3.63584	3.68513	1.7952	0.916801	0.601424	0.331423	gna14	Guanine nucleotide-binding protein subunit alpha-14	ko04020,ko05146,ko05142	Calcium signaling pathway|Amoebiasis|Chagas disease	GO:0001664,GO:0031683,GO:0005525,GO:0003924,GO:0046872,GO:0007186	G protein-coupled receptor binding|G-protein beta/gamma-subunit complex binding|GTP binding|GTPase activity|metal ion binding|G protein-coupled receptor signaling pathway
evm.TU.Hic_asm_22.1155	1836.84	522.641	3151.03	6.03186	2.5926	9.94099e-32	1.87847e-29	Up	33.4799	25.0526	17.2002	5.20535	4.45571	5.79252	SIK2	Serine/threonine-protein kinase SIK2	ko04922	Glucagon signaling pathway	GO:0005737,GO:0005524,GO:0000287,GO:0106310,GO:0004674,GO:0050321,GO:0035556,GO:0000226,GO:0006468,GO:0046626	cytoplasm|ATP binding|magnesium ion binding|protein serine kinase activity|protein serine/threonine kinase activity|tau-protein kinase activity|intracellular signal transduction|microtubule cytoskeleton organization|protein phosphorylation|regulation of insulin receptor signaling pathway
evm.TU.Hic_asm_20.1039	189.33	53.8616	324.799	6.02242	2.59034	8.70087e-16	4.30704e-14	Up	7.30982	9.12943	6.44488	2.45366	0.994346	1.22987			ko04060	Cytokine-cytokine receptor interaction
evm.TU.Hic_asm_13.733	6307.84	1799.59	10816.1	6.01021	2.58742	2.10709e-81	3.45071e-78	Up	409.487	494.314	528.378	104.576	90.6838	97.9976
evm.TU.Hic_asm_15.1076_evm.TU.Hic_asm_15.1077	10.3449	2.95075	17.739	6.00337	2.58577	0.00237455	0.00980555	Up	0.135377	0.353852	0.358011	0.0672443	0.0481755	0.0582008	Khdrbs3	KH domain-containing, RNA-binding, signal transduction-associated protein 3			GO:0005654,GO:0005634,GO:0032991,GO:0042802,GO:0003729,GO:0019904,GO:0003723,GO:0017124,GO:0003727,GO:0006397,GO:0033120,GO:0000381,GO:0048024	nucleoplasm|nucleus|protein-containing complex|identical protein binding|mRNA binding|protein domain specific binding|RNA binding|SH3 domain binding|single-stranded RNA binding|mRNA processing|positive regulation of RNA splicing|regulation of alternative mRNA splicing, via spliceosome|regulation of mRNA splicing, via spliceosome
evm.TU.Hic_asm_8.748	14.5994	4.18538	25.0135	5.98653	2.58172	0.00452174	0.0168617	Up	0.0847103	0.318842	0.792325	0.117816	0.0321548	0.0971156	SV2B	Synaptic vesicle glycoprotein 2B	ko04512	ECM-receptor interaction	GO:0001669,GO:0016020,GO:0043005,GO:0005886,GO:0008021,GO:0030672,GO:0022857,GO:0007268,GO:0006836,GO:0099509,GO:2000300	acrosomal vesicle|membrane|neuron projection|plasma membrane|synaptic vesicle|synaptic vesicle membrane|transmembrane transporter activity|chemical synaptic transmission|neurotransmitter transport|regulation of presynaptic cytosolic calcium ion concentration|regulation of synaptic vesicle exocytosis
evm.TU.Hic_asm_8.544	86.1633	24.698	147.629	5.95906	2.57508	1.25164e-09	2.46712e-08	Up	1.14674	1.72293	0.671547	0.354421	0.209582	0.165551	Atp2b1	Plasma membrane calcium-transporting ATPase 1	ko04020,ko04024,ko04022,ko04925,ko04261,ko04970,ko04972,ko04978,ko04961	Calcium signaling pathway|cAMP signaling pathway|cGMP-PKG signaling pathway|Aldosterone synthesis and secretion|Adrenergic signaling in cardiomyocytes|Salivary secretion|Pancreatic secretion|Mineral absorption|Endocrine and other factor-regulated calcium reabsorption	GO:0045177,GO:0016324,GO:0016323,GO:0009898,GO:0032590,GO:0032591,GO:0098982,GO:0098978,GO:0001772,GO:0043231,GO:0045121,GO:0032809,GO:0005654,GO:0098684,GO:0005886,GO:0048787,GO:0042734,GO:0030672,GO:0005524,GO:0016887,GO:0019829,GO:0015085,GO:0005516,GO:0046872,GO:0005388,GO:1905056,GO:0030165,GO:0007568,GO:0007420,GO:1901660,GO:1990034,GO:0006874,GO:0071386,GO:0071305,GO:0001818,GO:0051481,GO:…	apical part of cell|apical plasma membrane|basolateral plasma membrane|cytoplasmic side of plasma membrane|dendrite membrane|dendritic spine membrane|GABA-ergic synapse|glutamatergic synapse|immunological synapse|intracellular membrane-bounded organelle|membrane raft|neuronal cell body membrane|nucleoplasm|photoreceptor ribbon synapse|plasma membrane|presynaptic active zone membrane|presynaptic m…
evm.TU.Hic_asm_15.2605	3529.12	1017.66	6040.58	5.93794	2.56996	4.66794e-65	4.16974e-62	Up	685.105	681.669	806.55	127.313	148.935	174.087	GPX4	Phospholipid hydroperoxide glutathione peroxidase	ko00590,ko00480,ko04216	Arachidonic acid metabolism|Glutathione metabolism|Ferroptosis	GO:0005829,GO:0005739,GO:0005635,GO:0005634,GO:0032991,GO:0004602,GO:0042802,GO:0004601,GO:0047066,GO:0019369,GO:0006325,GO:0019372,GO:0110076,GO:0051258,GO:0006979,GO:0007283	cytosol|mitochondrion|nuclear envelope|nucleus|protein-containing complex|glutathione peroxidase activity|identical protein binding|peroxidase activity|phospholipid-hydroperoxide glutathione peroxidase activity|arachidonic acid metabolic process|chromatin organization|lipoxygenase pathway|negative regulation of ferroptosis|protein polymerization|response to oxidative stress|spermatogenesis
evm.TU.Hic_asm_6.937	1653.77	477.339	2830.2	5.93659	2.56963	3.26782e-38	8.79716e-36	Up	80.855	86.1418	83.5059	14.3214	14.0074	23.6769
evm.TU.Hic_asm_15.992	13.627	3.98188	23.2721	5.88835	2.55786	0.0141017	0.0432537	Up	0.350033	0.137239	2.38728	0.130401	0.124563	0.351131	TMEM42	Transmembrane protein 42			GO:0016020	membrane
evm.TU.Hic_asm_20.1369	5813.87	1692.28	9935.47	5.87084	2.55357	2.59727e-44	9.45214e-42	Up	352.488	330.743	214.609	64.7024	64.629	58.7146	PRELID3B	PRELI domain containing protein 3B			GO:0005758,GO:1990050,GO:0015914	mitochondrial intermembrane space|phosphatidic acid transfer activity|phospholipid transport
evm.TU.Hic_asm_19.714	15.2393	4.45267	26.0259	5.86891	2.55309	0.000128729	0.000807159	Up	1.17685	1.44442	1.13949	0.304989	0.194224	0.293303
evm.TU.Hic_asm_19.1581	1178.65	342.965	2014.34	5.86661	2.55253	4.10248e-68	4.03109e-65	Up	30.1779	28.3473	28.2373	5.8172	6.98939	5.34954	NR1D1	Nuclear receptor subfamily 1 group D member 1	ko04710	Circadian rhythm	GO:0000785,GO:0005737,GO:0030425,GO:0043197,GO:0016604,GO:0005654,GO:0005634,GO:0000981,GO:0001227,GO:0070888,GO:0020037,GO:0004879,GO:0003707,GO:0000978,GO:0000977,GO:1990837,GO:0000976,GO:0001222,GO:0008270,GO:0030154,GO:0001678,GO:0071347,GO:0071222,GO:0071356,GO:0042632,GO:0032922,GO:0060086,GO:0005978,GO:0009755,GO:0061889,GO:0120163,GO:0045892,GO:0043124,GO:0050728,GO:1903979,GO:0150079,GO:…	chromatin|cytoplasm|dendrite|dendritic spine|nuclear body|nucleoplasm|nucleus|DNA-binding transcription factor activity, RNA polymerase II-specific|DNA-binding transcription repressor activity, RNA polymerase II-specific|E-box binding|heme binding|nuclear receptor activity|nuclear steroid receptor activity|RNA polymerase II cis-regulatory region sequence-specific DNA binding|RNA polymerase II tra…
evm.TU.Hic_asm_20.1073	137.257	39.9698	234.545	5.86599	2.55238	1.03363e-18	7.1024e-17	Up	2.54951	3.40743	2.00863	0.633194	0.51355	0.52391	CHL1	Neural cell adhesion molecule L1-like protein			GO:0045177,GO:0030425,GO:0070062,GO:0016020,GO:0005886,GO:0002020,GO:0008344,GO:0007411,GO:0007155,GO:0050890,GO:0035640,GO:0043524,GO:0001764,GO:0007165	apical part of cell|dendrite|extracellular exosome|membrane|plasma membrane|protease binding|adult locomotory behavior|axon guidance|cell adhesion|cognition|exploration behavior|negative regulation of neuron apoptotic process|neuron migration|signal transduction
evm.TU.Hic_asm_3.2127	571.795	166.999	976.591	5.84997	2.54843	2.83374e-45	1.07094e-42	Up	17.6151	14.9374	12.2386	3.08055	3.17374	3.16414	jdp2	Jun dimerization protein 2			GO:0005634,GO:0000981,GO:0000978,GO:0006357	nucleus|DNA-binding transcription factor activity, RNA polymerase II-specific|RNA polymerase II cis-regulatory region sequence-specific DNA binding|regulation of transcription by RNA polymerase II
evm.TU.Hic_asm_14.2588	1004.59	293.099	1716.08	5.8494	2.54829	6.28704e-36	1.52534e-33	Up	46.019	53.773	37.5479	12.1049	9.22347	7.53688		C-type lectin lectoxin-Phi1 OS=Philodryas olfersii OX=120305 PE=2 SV=1			GO:0005576,GO:0030246,GO:0046872	extracellular region|carbohydrate binding|metal ion binding
evm.TU.Hic_asm_3.752	12491.2	3649.16	21333.3	5.84564	2.54736	1.60621e-48	6.86199e-46	Up	873.731	1082.75	739.736	222.156	184.734	160.585	ppdpfb	Pancreatic progenitor cell differentiation and proliferation factor B			GO:0030154	cell differentiation
evm.TU.Hic_asm_15.1368	92.2352	26.8927	157.578	5.8241	2.54204	4.39702e-06	4.14836e-05	Up	3.3723	1.99107	3.46789	1.12329	0.640038	0.0909683
evm.TU.Hic_asm_15.1616	252.027	73.966	430.087	5.82141	2.54137	3.76947e-20	3.01128e-18	Up	6.865	5.16435	4.92518	1.62181	0.754744	1.21574	TRIB1	Tribbles homolog 1			GO:0005737,GO:0005829,GO:0005634,GO:0031434,GO:0004860,GO:0061629,GO:0031625,GO:0055106,GO:0007254,GO:0043433,GO:0031665,GO:0045659,GO:0006469,GO:0014912,GO:0048662,GO:0045645,GO:0045651,GO:0032436,GO:0043405,GO:0032496	cytoplasm|cytosol|nucleus|mitogen-activated protein kinase kinase binding|protein kinase inhibitor activity|RNA polymerase II-specific DNA-binding transcription factor binding|ubiquitin protein ligase binding|ubiquitin-protein transferase regulator activity|JNK cascade|negative regulation of DNA-binding transcription factor activity|negative regulation of lipopolysaccharide-mediated signaling pat…
evm.TU.Hic_asm_7.1034	1051.83	308.399	1795.26	5.81382	2.53949	2.09649e-24	2.36783e-22	Up	39.8475	32.9158	31.7289	9.94766	7.78175	4.34625	ocln	Occludin	ko04514,ko04530,ko04670,ko05160,ko05130	Cell adhesion molecules|Tight junction|Leukocyte transendothelial migration|Hepatitis C|Pathogenic Escherichia coli infection	GO:0005923,GO:0005886,GO:0070830	bicellular tight junction|plasma membrane|bicellular tight junction assembly
evm.TU.Hic_asm_19.1177	32.0948	9.39497	54.7946	5.77868	2.53074	3.82697e-05	0.00027979	Up	6.44673	3.24831	2.33514	1.23459	1.0319	0.267138	PRSS8	Prostasin			GO:0070062,GO:0005576,GO:0005615,GO:0005886,GO:0004252,GO:0008236,GO:0017080,GO:0010765,GO:0006508	extracellular exosome|extracellular region|extracellular space|plasma membrane|serine-type endopeptidase activity|serine-type peptidase activity|sodium channel regulator activity|positive regulation of sodium ion transport|proteolysis
evm.TU.Hic_asm_3.334	8.13505	2.43536	13.8347	5.77176	2.52901	0.00548703	0.019884	Up	1.8629	2.30184	2.45147	0.336485	0.321422	0.77662
evm.TU.Hic_asm_12.47	219.661	64.9352	374.388	5.7515	2.52394	2.23327e-22	2.14089e-20	Up	8.30173	7.99559	5.32777	1.50319	1.86278	1.24243	Klf4	Krueppel-like factor 4	ko04550,ko05207	Signaling pathways regulating pluripotency of stem cells|Chemical carcinogenesis - receptor activation	GO:0000785,GO:0005737,GO:0005829,GO:0000791,GO:0015630,GO:0005654,GO:0005634,GO:0005667,GO:0008013,GO:0031490,GO:0003677,GO:0001228,GO:0003700,GO:0000981,GO:0003690,GO:0042826,GO:0046872,GO:0035014,GO:1990841,GO:0000978,GO:0001010,GO:0061629,GO:0043565,GO:1990837,GO:0000976,GO:0001221,GO:0060070,GO:0071363,GO:0071499,GO:1990830,GO:0002357,GO:0006351,GO:0009913,GO:0008544,GO:0048730,GO:0061436,GO:…	chromatin|cytoplasm|cytosol|euchromatin|microtubule cytoskeleton|nucleoplasm|nucleus|transcription regulator complex|beta-catenin binding|chromatin DNA binding|DNA binding|DNA-binding transcription activator activity, RNA polymerase II-specific|DNA-binding transcription factor activity|DNA-binding transcription factor activity, RNA polymerase II-specific|double-stranded DNA binding|histone deacet…
evm.TU.Hic_asm_7.936	1813.84	538.695	3088.98	5.73359	2.51944	2.26162e-21	2.02024e-19	Up	79.6912	75.2756	37.4089	17.936	11.6312	11.7266	Acsl4	Long-chain-fatty-acid--CoA ligase 4	ko00061,ko00071,ko04146,ko04216,ko02024,ko04920,ko03320,ko04714	Fatty acid biosynthesis|Fatty acid degradation|Peroxisome|Ferroptosis|Quorum sensing|Adipocytokine signaling pathway|PPAR signaling pathway|Thermogenesis	GO:0005737,GO:0005783,GO:0005789,GO:0005811,GO:0016020,GO:0044233,GO:0031966,GO:0005741,GO:0005739,GO:0043025,GO:0005778,GO:0005777,GO:0005886,GO:0047676,GO:0005524,GO:0004467,GO:0031957,GO:0060996,GO:0060136,GO:0006631,GO:0015908,GO:0008610,GO:0006629,GO:0001676,GO:0035338,GO:0035336,GO:0032307,GO:0030182,GO:0030307,GO:0032024,GO:0019217,GO:0019432	cytoplasm|endoplasmic reticulum|endoplasmic reticulum membrane|lipid droplet|membrane|mitochondria-associated endoplasmic reticulum membrane|mitochondrial membrane|mitochondrial outer membrane|mitochondrion|neuronal cell body|peroxisomal membrane|peroxisome|plasma membrane|arachidonate-CoA ligase activity|ATP binding|long-chain fatty acid-CoA ligase activity|very long-chain fatty acid-CoA ligase …
evm.TU.Hic_asm_0.388	1105.05	328.273	1881.82	5.72961	2.51844	6.48369e-63	4.71917e-60	Up	39.3899	38.159	31.5019	8.55999	7.69007	7.15007	PPP1R15A	Protein phosphatase 1 regulatory subunit 15A			GO:0005737,GO:0005829,GO:0005783,GO:0005789,GO:0005794,GO:0016020,GO:0005741,GO:0005739,GO:0000164,GO:0019901,GO:0008157,GO:0072542,GO:0019888,GO:0006915,GO:0006974,GO:0070059,GO:1903898,GO:0032515,GO:0035308,GO:1903917,GO:1902310,GO:0032516,GO:0032058,GO:0070972,GO:0051726,GO:0036496,GO:0034976	cytoplasm|cytosol|endoplasmic reticulum|endoplasmic reticulum membrane|Golgi apparatus|membrane|mitochondrial outer membrane|mitochondrion|protein phosphatase type 1 complex|protein kinase binding|protein phosphatase 1 binding|protein phosphatase activator activity|protein phosphatase regulator activity|apoptotic process|cellular response to DNA damage stimulus|intrinsic apoptotic signaling pathw…
evm.TU.Hic_asm_9.143	8.77184	2.60496	14.9387	5.71022	2.51355	0.0117547	0.0372885	Up	0.467001	0.488264	0.0821057	0.0488354	0.116623	0.0563569	Asb14	Ankyrin repeat and SOCS box protein 14			GO:0035556,GO:0016567	intracellular signal transduction|protein ubiquitination
evm.TU.Hic_asm_21.382	761.427	227.438	1295.42	5.70352	2.51185	4.67898e-38	1.22602e-35	Up	50.3336	64.8409	65.1584	10.3337	12.678	15.938	Ccl20	C-C motif chemokine 20	ko04668,ko04060,ko04061,ko04657,ko04062,ko05323	TNF signaling pathway|Cytokine-cytokine receptor interaction|Viral protein interaction with cytokine and cytokine receptor|IL-17 signaling pathway|Chemokine signaling pathway|Rheumatoid arthritis	GO:0005615,GO:0048020,GO:0031731,GO:0008009,GO:0005125,GO:0061844,GO:0035584,GO:0060326,GO:0071347,GO:0071356,GO:0071346,GO:0070098,GO:0006935,GO:0007186,GO:0006954,GO:0031640,GO:0048247,GO:0002548,GO:0030593,GO:0070374,GO:0043547,GO:0032730,GO:0051770,GO:2000406,GO:0072678,GO:0072679	extracellular space|CCR chemokine receptor binding|CCR6 chemokine receptor binding|chemokine activity|cytokine activity|antimicrobial humoral immune response mediated by antimicrobial peptide|calcium-mediated signaling using intracellular calcium source|cell chemotaxis|cellular response to interleukin-1|cellular response to tumor necrosis factor|cellular response to type II interferon|chemokine-m…
evm.TU.Hic_asm_1.574	117.956	35.4358	200.477	5.7015	2.51134	5.69317e-11	1.38126e-09	Up	4.34023	6.57987	6.62787	0.954743	0.735486	2.1325	PPP1R3C	Protein phosphatase 1 regulatory subunit 3C	ko04910,ko04931	Insulin signaling pathway|Insulin resistance	GO:0005829,GO:0000164,GO:0008047,GO:2001069,GO:0060090,GO:0008157,GO:0019903,GO:0005978,GO:0005977,GO:0005979	cytosol|protein phosphatase type 1 complex|enzyme activator activity|glycogen binding|molecular adaptor activity|protein phosphatase 1 binding|protein phosphatase binding|glycogen biosynthetic process|glycogen metabolic process|regulation of glycogen biosynthetic process
evm.TU.Hic_asm_19.452	15320.5	4572.71	26068.2	5.70074	2.51115	8.58282e-30	1.39396e-27	Up	529.981	582.316	288.541	102.057	107.147	92.9339	TOB1	Protein Tob1	ko03018	RNA degradation	GO:0030014,GO:0005737,GO:0005634,GO:0030971,GO:0046332,GO:0003714,GO:0030514,GO:0008285,GO:0060212,GO:0045668,GO:0017148,GO:1900153,GO:0060213,GO:0010468,GO:0060390	CCR4-NOT complex|cytoplasm|nucleus|receptor tyrosine kinase binding|SMAD binding|transcription corepressor activity|negative regulation of BMP signaling pathway|negative regulation of cell population proliferation|negative regulation of nuclear-transcribed mRNA poly(A) tail shortening|negative regulation of osteoblast differentiation|negative regulation of translation|positive regulation of nucle…
evm.TU.Hic_asm_3.483	57.9354	17.4929	98.378	5.6799	2.50586	4.33701e-10	9.24414e-09	Up	2.10358	2.13467	1.49266	0.286832	0.352274	0.614731	PCMTD2	Protein-L-isoaspartate O-methyltransferase domain-containing protein 2			GO:0005737,GO:0004719	cytoplasm|protein-L-isoaspartate (D-aspartate) O-methyltransferase activity
evm.TU.Hic_asm_2.690	59.7162	17.9507	101.482	5.67491	2.5046	3.17684e-07	3.89465e-06	Up	3.12977	1.34909	3.39327	0.763669	0.260529	0.692441	Degs2	Sphingolipid delta(4)-desaturase/C4-monooxygenase DES2	ko00600,ko04071	Sphingolipid metabolism|Sphingolipid signaling pathway	GO:0005789,GO:0042284,GO:0046513,GO:0006667,GO:0030148	endoplasmic reticulum membrane|sphingolipid delta-4 desaturase activity|ceramide biosynthetic process|sphinganine metabolic process|sphingolipid biosynthetic process
evm.TU.Hic_asm_6.1065	241.3	72.3432	410.257	5.67015	2.50339	0.000888787	0.00428835	Up	7.70265	7.34923	33.6981	4.47417	2.59628	3.52261	Apoh	Beta-2-glycoprotein 1	ko04979	Cholesterol metabolism	GO:0009986,GO:0042627,GO:0005737,GO:0005615,GO:0034364,GO:0005886,GO:0034361,GO:0008201,GO:0042802,GO:0008289,GO:0060230,GO:0005543,GO:0007568,GO:0031100,GO:0007596,GO:0007597,GO:0016525,GO:0030195,GO:0010596,GO:0001937,GO:0051918,GO:0033033,GO:0060268,GO:0034392,GO:0031639,GO:0051006,GO:0010898,GO:0030193,GO:0051917,GO:0034014,GO:0006641,GO:0034197	cell surface|chylomicron|cytoplasm|extracellular space|high-density lipoprotein particle|plasma membrane|very-low-density lipoprotein particle|heparin binding|identical protein binding|lipid binding|lipoprotein lipase activator activity|phospholipid binding|aging|animal organ regeneration|blood coagulation|blood coagulation, intrinsic pathway|negative regulation of angiogenesis|negative regulatio…
evm.TU.Hic_asm_21.214	18.2207	5.55605	30.8854	5.64458	2.49687	0.000918415	0.00440105	Up	1.09469	1.54511	2.13312	0.054375	0.311645	0.690247	Cd48	CD48 antigen	ko04650	Natural killer cell mediated cytotoxicity	GO:0009897,GO:0005576,GO:0045121,GO:0005886,GO:0032991,GO:0045576,GO:0007165,GO:0042110	external side of plasma membrane|extracellular region|membrane raft|plasma membrane|protein-containing complex|mast cell activation|signal transduction|T cell activation
evm.TU.Hic_asm_11.807	19.5556	5.87608	33.2352	5.63802	2.49519	8.41282e-05	0.000558589	Up	0.32023	0.414527	0.696169	0.0757448	0.130237	0.104893	Gdf10	Growth/differentiation factor 10	ko04060	Cytokine-cytokine receptor interaction	GO:0005615,GO:0005125,GO:0008083,GO:0021549,GO:0045444,GO:0045668,GO:0001649,GO:0042698,GO:0045669,GO:0010862,GO:0030278,GO:0071559,GO:0060395	extracellular space|cytokine activity|growth factor activity|cerebellum development|fat cell differentiation|negative regulation of osteoblast differentiation|osteoblast differentiation|ovulation cycle|positive regulation of osteoblast differentiation|positive regulation of pathway-restricted SMAD protein phosphorylation|regulation of ossification|response to transforming growth factor beta|SMAD …
evm.TU.Hic_asm_0.748	33.6571	10.1013	57.213	5.63757	2.49507	0.00535029	0.0194495	Up	0.505387	0.396298	3.17951	0.702898	0.071939	0.115879	Cd44	CD44 antigen			GO:0016324,GO:0016323,GO:0042995,GO:0009986,GO:0009897,GO:0031258,GO:0035692,GO:0005902,GO:0005634,GO:0005886,GO:0032991,GO:0038024,GO:0005154,GO:0005540,GO:0051219,GO:0019901,GO:0004888,GO:0005114,GO:0001955,GO:0060442,GO:0001658,GO:0051216,GO:0007155,GO:0016477,GO:0044344,GO:0019221,GO:0030214,GO:0006954,GO:0034238,GO:0070487,GO:0043066,GO:2000562,GO:0043154,GO:0043518,GO:0050728,GO:1902166,GO:…	apical plasma membrane|basolateral plasma membrane|cell projection|cell surface|external side of plasma membrane|lamellipodium membrane|macrophage migration inhibitory factor receptor complex|microvillus|nucleus|plasma membrane|protein-containing complex|cargo receptor activity|epidermal growth factor receptor binding|hyaluronic acid binding|phosphoprotein binding|protein kinase binding|transmemb…
evm.TU.Hic_asm_6.500	1358.08	411.365	2304.8	5.60309	2.48622	1.15801e-29	1.85018e-27	Up	89.5465	77.0212	46.6283	17.0762	14.7893	14.9392
evm.TU.Hic_asm_3.1822	2161.2	654.763	3667.65	5.59915	2.48521	2.35352e-36	5.78142e-34	Up	102.735	85.9611	67.4368	22.7893	18.6023	14.85	JUN	Transcription factor Jun	ko04010,ko04013,ko04012,ko04310,ko04668,ko04024,ko04137,ko04210,ko04214,ko04510,ko04530,ko04620,ko04624,ko04621,ko04625,ko04660,ko04658,ko04659,ko04657,ko04662,ko04912,ko04915,ko04921,ko04926,ko04722,ko04380,ko05200,ko05207,ko05208,ko05203,ko05231,ko05235,ko05210,ko05211,ko05224,ko05166,ko05170,ko05161,ko05171,ko05162,ko05167,ko05169,ko05120,ko05130,ko05132,ko05131,ko05135,ko05133,ko05140,ko05142…	MAPK signaling pathway|MAPK signaling pathway - fly|ErbB signaling pathway|Wnt signaling pathway|TNF signaling pathway|cAMP signaling pathway|Mitophagy - animal|Apoptosis|Apoptosis - fly|Focal adhesion|Tight junction|Toll-like receptor signaling pathway|Toll and Imd signaling pathway|NOD-like receptor signaling pathway|C-type lectin receptor signaling pathway|T cell receptor signaling pathway|Th1…	GO:0005634,GO:0003700,GO:0000976,GO:0045944	nucleus|DNA-binding transcription factor activity|transcription cis-regulatory region binding|positive regulation of transcription by RNA polymerase II
evm.TU.Hic_asm_0.1033	117.799	36.0162	199.582	5.56556	2.47653	2.12756e-15	9.81476e-14	Up	5.13073	3.69205	2.89121	0.763525	0.78848	1.04782	ENDOD1	Endonuclease domain-containing 1 protein			GO:0005829,GO:0070062,GO:0005576,GO:0016020,GO:0004519,GO:0046872,GO:0003676,GO:0045087	cytosol|extracellular exosome|extracellular region|membrane|endonuclease activity|metal ion binding|nucleic acid binding|innate immune response
evm.TU.Hic_asm_8.1010_evm.TU.Hic_asm_8.1011	313.344	95.7606	530.927	5.54508	2.47121	2.17892e-12	6.60803e-11	Up	35.9972	36.9852	11.9114	5.79147	6.92868	6.09947
evm.TU.Hic_asm_1.554	20.549	6.20458	34.8933	5.54405	2.47094	0.00256151	0.0104459	Up	0.145067	0.233341	0.720677	0.110858	0.116484	0.0127932	GFRA2	GDNF family receptor alpha-2			GO:0009897,GO:0043235,GO:0016167,GO:0038023,GO:0007399	external side of plasma membrane|receptor complex|glial cell-derived neurotrophic factor receptor activity|signaling receptor activity|nervous system development
evm.TU.Hic_asm_7.322	51.5058	15.7422	87.2694	5.52591	2.46621	4.36429e-09	7.81121e-08	Up	2.40413	3.25836	1.65246	0.56023	0.619648	0.442353	tor4a	Torsin-4A			GO:0005788,GO:0016020,GO:0005635,GO:0005524,GO:0016887	endoplasmic reticulum lumen|membrane|nuclear envelope|ATP binding|ATP hydrolysis activity
evm.TU.Hic_asm_3.2275	1290.76	396.026	2185.5	5.51334	2.46293	3.11202e-26	4.07716e-24	Up	41.0145	32.5555	28.7486	9.68008	8.17738	4.93955	hsp90a.1	Heat shock protein HSP 90-alpha 1	ko04141,ko04151,ko04217,ko04621,ko04612,ko04659,ko04657,ko04915,ko04914,ko04626,ko05200,ko05207,ko05215,ko05132,ko05417,ko05418	Protein processing in endoplasmic reticulum|PI3K-Akt signaling pathway|Necroptosis|NOD-like receptor signaling pathway|Antigen processing and presentation|Th17 cell differentiation|IL-17 signaling pathway|Estrogen signaling pathway|Progesterone-mediated oocyte maturation|Plant-pathogen interaction|Pathways in cancer|Chemical carcinogenesis - receptor activation|Prostate cancer|Salmonella infectio…	GO:0031672,GO:0005829,GO:0042470,GO:0043209,GO:0043025,GO:0005634,GO:0048471,GO:0005886,GO:0032991,GO:0030018,GO:0005524,GO:0016887,GO:0140662,GO:0097718,GO:0030235,GO:0051082,GO:0034605,GO:0050900,GO:0007517,GO:0030239,GO:0045429,GO:0006457,GO:0050821,GO:0010038,GO:0048769,GO:0030241,GO:0030240,GO:0014866,GO:0071688	A band|cytosol|melanosome|myelin sheath|neuronal cell body|nucleus|perinuclear region of cytoplasm|plasma membrane|protein-containing complex|Z disc|ATP binding|ATP hydrolysis activity|ATP-dependent protein folding chaperone|disordered domain specific binding|nitric-oxide synthase regulator activity|unfolded protein binding|cellular response to heat|leukocyte migration|muscle organ development|my…
evm.TU.Hic_asm_18.124_evm.TU.Hic_asm_18.125	22.5714	7.04102	38.1017	5.47757	2.45354	0.00131637	0.00594971	Up	0.708731	0.740999	0.245519	0.0156462	0.134512	0.234728	APBB2	Amyloid beta precursor protein binding family B member 2			GO:0005737,GO:0005769,GO:0005783,GO:0005794,GO:0030426,GO:0030027,GO:0016020,GO:0005634,GO:0045202,GO:0001540,GO:0035556,GO:0036438,GO:1901988,GO:0000122,GO:0045944,GO:0006355,GO:0006939,GO:0050808	cytoplasm|early endosome|endoplasmic reticulum|Golgi apparatus|growth cone|lamellipodium|membrane|nucleus|synapse|amyloid-beta binding|intracellular signal transduction|maintenance of lens transparency|negative regulation of cell cycle phase transition|negative regulation of transcription by RNA polymerase II|positive regulation of transcription by RNA polymerase II|regulation of DNA-templated tr…
evm.TU.Hic_asm_2.685	9.25471	2.80847	15.7009	5.47249	2.4522	0.00872135	0.0291582	Up	0.0416105	0.0468516	0.0534612	0.0190788	0.0121498	0	Apob	Apolipoprotein B-100	ko04975,ko04979,ko04977,ko05417	Fat digestion and absorption|Cholesterol metabolism|Vitamin digestion and absorption|Lipid and atherosclerosis	GO:0042627,GO:0005737,GO:0005829,GO:0005783,GO:0070971,GO:0005576,GO:0005615,GO:0034364,GO:0034363,GO:0043231,GO:0005811,GO:0034362,GO:0034359,GO:0043025,GO:0034361,GO:0031983,GO:0012506,GO:0120020,GO:0008201,GO:0035473,GO:0050750,GO:0005543,GO:0048844,GO:0071379,GO:0071356,GO:0033344,GO:0042632,GO:0008203,GO:0030301,GO:0051649,GO:0009566,GO:0030317,GO:0001701,GO:0016042,GO:0006629,GO:0042158,GO:…	chylomicron|cytoplasm|cytosol|endoplasmic reticulum|endoplasmic reticulum exit site|extracellular region|extracellular space|high-density lipoprotein particle|intermediate-density lipoprotein particle|intracellular membrane-bounded organelle|lipid droplet|low-density lipoprotein particle|mature chylomicron|neuronal cell body|very-low-density lipoprotein particle|vesicle lumen|vesicle membrane|cho…
evm.TU.Hic_asm_14.329	38.8009	12.1602	65.4417	5.45315	2.44709	0.000115309	0.000732637	Up	1.83087	1.27615	2.26518	0.0866121	0.275782	0.86625	IRGC	Interferon-inducible GTPase 5			GO:0016020,GO:0005525,GO:0003924	membrane|GTP binding|GTPase activity
evm.TU.Hic_asm_2.230	1214.11	377.307	2050.91	5.43549	2.44241	6.9797e-25	8.26295e-23	Up	49.6463	53.2906	27.0284	8.71409	11.1554	9.51611	Egln3	Prolyl hydroxylase EGLN3	ko04066,ko05200,ko05211	HIF-1 signaling pathway|Pathways in cancer|Renal cell carcinoma	GO:0005737,GO:0005829,GO:0005634,GO:0016706,GO:0008198,GO:0031418,GO:0031545,GO:0031543,GO:0006919,GO:0006915,GO:0006974,GO:0071456,GO:1990830,GO:0018401,GO:0018126,GO:0042127,GO:0043523	cytoplasm|cytosol|nucleus|2-oxoglutarate-dependent dioxygenase activity|ferrous iron binding|L-ascorbic acid binding|peptidyl-proline 4-dioxygenase activity|peptidyl-proline dioxygenase activity|activation of cysteine-type endopeptidase activity involved in apoptotic process|apoptotic process|cellular response to DNA damage stimulus|cellular response to hypoxia|cellular response to leukemia inhib…
evm.TU.Hic_asm_18.496	96.6589	30.0759	163.242	5.4342	2.44207	1.40346e-05	0.000115611	Up	3.94319	1.69759	4.08548	1.29879	0.140073	0.773586	FOXI1	Forkhead box protein I1			GO:0000785,GO:0043231,GO:0005730,GO:0005634,GO:0008301,GO:0001228,GO:0003700,GO:0000981,GO:0000978,GO:0043565,GO:1990837,GO:0000976,GO:0009653,GO:0030154,GO:0009792,GO:0042472,GO:0045944,GO:0006357	chromatin|intracellular membrane-bounded organelle|nucleolus|nucleus|DNA binding, bending|DNA-binding transcription activator activity, RNA polymerase II-specific|DNA-binding transcription factor activity|DNA-binding transcription factor activity, RNA polymerase II-specific|RNA polymerase II cis-regulatory region sequence-specific DNA binding|sequence-specific DNA binding|sequence-specific double…
evm.TU.Hic_asm_6.732	10345.6	3226.54	17464.7	5.41257	2.43631	9.4444e-44	3.37457e-41	Up	289.193	308.691	218.324	75.3988	55.4425	54.745	MCL1	Induced myeloid leukemia cell differentiation protein Mcl-1 homolog	ko04630,ko04151,ko04210,ko05206	JAK-STAT signaling pathway|PI3K-Akt signaling pathway|Apoptosis|MicroRNAs in cancer	GO:0005829,GO:0016020,GO:0005741,GO:0005654,GO:0046982,GO:0042803,GO:0030154,GO:0097192,GO:0008630,GO:2001243	cytosol|membrane|mitochondrial outer membrane|nucleoplasm|protein heterodimerization activity|protein homodimerization activity|cell differentiation|extrinsic apoptotic signaling pathway in absence of ligand|intrinsic apoptotic signaling pathway in response to DNA damage|negative regulation of intrinsic apoptotic signaling pathway
evm.TU.Hic_asm_13.734	5241.53	1641.81	8841.26	5.38417	2.42872	3.66177e-64	3.12874e-61	Up	397.789	471.104	502.89	119.317	98.1256	96.0585
evm.TU.Hic_asm_20.1002	1130.46	354.793	1906.12	5.37616	2.42658	5.21024e-40	1.65148e-37	Up	18.6657	20.9224	22.3209	3.55326	5.064	5.55087	Slc6a13	Sodium- and chloride-dependent GABA transporter 2	ko04727,ko04721	GABAergic synapse|Synaptic vesicle cycle	GO:0016323,GO:0043005,GO:0005886,GO:0015171,GO:0005283,GO:0005308,GO:0015185,GO:0005332,GO:0008028,GO:0042165,GO:0005368,GO:0005369,GO:0089718,GO:0015881,GO:0051939,GO:0015718,GO:0006836,GO:0071705,GO:0010940,GO:0035725,GO:0015734	basolateral plasma membrane|neuron projection|plasma membrane|amino acid transmembrane transporter activity|amino acid:sodium symporter activity|creatine transmembrane transporter activity|gamma-aminobutyric acid transmembrane transporter activity|gamma-aminobutyric acid:sodium:chloride symporter activity|monocarboxylic acid transmembrane transporter activity|neurotransmitter binding|taurine tran…
evm.TU.Hic_asm_6.1990	643.767	204.187	1083.35	5.30513	2.40739	0.000930078	0.00445042	Up	12.2394	10.7182	50.3002	6.90046	4.75046	5.35461	SLC18A1	Chromaffin granule amine transporter	ko04728,ko04726,ko04721,ko05012,ko05030,ko05031,ko05034	Dopaminergic synapse|Serotonergic synapse|Synaptic vesicle cycle|Parkinson disease|Cocaine addiction|Amphetamine addiction|Alcoholism	GO:0070083,GO:0005789,GO:0098793,GO:0030667,GO:0030672,GO:0043195,GO:0008504,GO:0015311,GO:0005335,GO:0022857,GO:0042910,GO:0015842,GO:0090494,GO:0015844,GO:0051620,GO:0051610	clathrin-sculpted monoamine transport vesicle membrane|endoplasmic reticulum membrane|presynapse|secretory granule membrane|synaptic vesicle membrane|terminal bouton|monoamine transmembrane transporter activity|monoamine:proton antiporter activity|serotonin:sodium:chloride symporter activity|transmembrane transporter activity|xenobiotic transmembrane transporter activity|aminergic neurotransmitte…
evm.TU.Hic_asm_6.1133	9.18801	2.90615	15.4699	5.29804	2.40546	0.0065373	0.0229167	Up	0.542282	0.206171	0.32936	0.122437	0.0701734	0.0565177	SLC40A1	Solute carrier family 40 protein member 1	ko04216,ko04978	Ferroptosis|Mineral absorption	GO:0016323,GO:0005381,GO:0046872,GO:0017046,GO:0055072,GO:0034755	basolateral plasma membrane|iron ion transmembrane transporter activity|metal ion binding|peptide hormone binding|iron ion homeostasis|iron ion transmembrane transport
evm.TU.Hic_asm_3.2174	24.9595	7.85692	42.062	5.29527	2.40471	0.00555571	0.0200774	Up	0.333735	0.119633	0.679519	0.151563	0.108584	0	Cd109	CD109 antigen			GO:0005829,GO:0005615,GO:0005886,GO:0004867,GO:0050431,GO:0001942,GO:0043616,GO:0010839,GO:0010466,GO:0001933,GO:2000647,GO:0030512,GO:0061045,GO:0072675,GO:0006468,GO:0045616,GO:0072089	cytosol|extracellular space|plasma membrane|serine-type endopeptidase inhibitor activity|transforming growth factor beta binding|hair follicle development|keratinocyte proliferation|negative regulation of keratinocyte proliferation|negative regulation of peptidase activity|negative regulation of protein phosphorylation|negative regulation of stem cell proliferation|negative regulation of transfor…
evm.TU.Hic_asm_13.304	119.996	38.2089	201.783	5.28349	2.40149	1.08727e-06	1.19169e-05	Up	6.07001	2.20865	6.96734	1.93922	0.456757	1.16493	GCM2	Chorion-specific transcription factor GCMb	ko04928	Parathyroid hormone synthesis, secretion and action	GO:0000785,GO:0005634,GO:0003677,GO:0001228,GO:0000981,GO:0046872,GO:0000978,GO:0043565,GO:1990837,GO:0006874,GO:0030643,GO:0042063,GO:0060017,GO:0006357,GO:0006366	chromatin|nucleus|DNA binding|DNA-binding transcription activator activity, RNA polymerase II-specific|DNA-binding transcription factor activity, RNA polymerase II-specific|metal ion binding|RNA polymerase II cis-regulatory region sequence-specific DNA binding|sequence-specific DNA binding|sequence-specific double-stranded DNA binding|cellular calcium ion homeostasis|cellular phosphate ion homeos…
evm.TU.Hic_asm_19.1502	386.032	123.299	648.765	5.27094	2.39806	1.60426e-34	3.54236e-32	Up	113.872	127.368	152.394	29.2416	27.117	35.7158	Mien1	Migration and invasion enhancer 1			GO:0034451,GO:0009898,GO:0005829,GO:0005654,GO:0005886,GO:0006915,GO:0043066,GO:0030335,GO:0051491,GO:0010269	centriolar satellite|cytoplasmic side of plasma membrane|cytosol|nucleoplasm|plasma membrane|apoptotic process|negative regulation of apoptotic process|positive regulation of cell migration|positive regulation of filopodium assembly|response to selenium ion
evm.TU.Hic_asm_19.1399	1378.58	439.798	2317.35	5.26852	2.3974	1.43303e-24	1.6469e-22	Up	188.974	120.02	92.1489	34.1389	31.5062	27.95	zgc:73324	Coenzyme Q-binding protein COQ10 homolog, mitochondrial			GO:0005743,GO:0005739,GO:0048039,GO:0045333,GO:0006744	mitochondrial inner membrane|mitochondrion|ubiquinone binding|cellular respiration|ubiquinone biosynthetic process
evm.TU.Hic_asm_3.1877	174.319	55.5567	293.081	5.26395	2.39615	6.21741e-22	5.79074e-20	Up	9.03534	7.89298	7.67797	2.50974	1.66407	1.5674	tmem205	Transmembrane protein 205			GO:0016020	membrane
evm.TU.Hic_asm_5.714	1263.97	405.193	2122.74	5.23595	2.38845	1.2452e-32	2.52276e-30	Up	29.026	32.363	21.7579	8.10093	6.11955	5.31027	Irs2	Insulin receptor substrate 2	ko04068,ko04022,ko04152,ko04140,ko04910,ko04923,ko04920,ko04935,ko04211,ko04213,ko05206,ko05010,ko04930,ko04932,ko04931	FoxO signaling pathway|cGMP-PKG signaling pathway|AMPK signaling pathway|Autophagy - animal|Insulin signaling pathway|Regulation of lipolysis in adipocytes|Adipocytokine signaling pathway|Growth hormone synthesis, secretion and action|Longevity regulating pathway|Longevity regulating pathway - multiple species|MicroRNAs in cancer|Alzheimer disease|Type II diabetes mellitus|Non-alcoholic fatty liv…	GO:0005829,GO:0005886,GO:0032991,GO:0046935,GO:0071889,GO:0005158,GO:0140677,GO:0043548,GO:0019904,GO:0019901,GO:0019903,GO:0043539,GO:0030674,GO:0005068,GO:0007420,GO:0016477,GO:0008283,GO:0071333,GO:0032869,GO:0010631,GO:0008286,GO:0030879,GO:0002903,GO:0033673,GO:0010748,GO:0030890,GO:0008284,GO:0010634,GO:0032000,GO:0046326,GO:0010907,GO:0045725,GO:0032024,GO:0002053,GO:1904692,GO:0009749,GO:…	cytosol|plasma membrane|protein-containing complex|1-phosphatidylinositol-3-kinase regulator activity|14-3-3 protein binding|insulin receptor binding|molecular function activator activity|phosphatidylinositol 3-kinase binding|protein domain specific binding|protein kinase binding|protein phosphatase binding|protein serine/threonine kinase activator activity|protein-macromolecule adaptor activity|…
evm.TU.Hic_asm_6.759	15.408	4.91498	25.901	5.21758	2.38338	0.00192589	0.00821701	Up	0.776715	0.703801	2.30631	0.411529	0.294829	0.178092	C2CD4B	C2 calcium-dependent domain-containing protein 4B			GO:0005634,GO:0002675,GO:0030155,GO:0002528	nucleus|positive regulation of acute inflammatory response|regulation of cell adhesion|regulation of vascular permeability involved in acute inflammatory response
evm.TU.Hic_asm_0.1401	19.0327	6.24764	31.8177	5.19809	2.37798	0.00104232	0.0048906	Up	2.87411	1.61806	2.13353	0.366057	0.139868	1.09833	CXCL8	Interleukin-8	ko04064,ko04072,ko04060,ko04061,ko04218,ko04620,ko04621,ko04622,ko04657,ko04062,ko05200,ko05202,ko05219,ko05161,ko05171,ko05164,ko05163,ko05167,ko05120,ko05130,ko05132,ko05131,ko05135,ko05133,ko05134,ko05146,ko05144,ko05142,ko05323,ko05417,ko04936,ko04932,ko04933	NF-kappa B signaling pathway|Phospholipase D signaling pathway|Cytokine-cytokine receptor interaction|Viral protein interaction with cytokine and cytokine receptor|Cellular senescence|Toll-like receptor signaling pathway|NOD-like receptor signaling pathway|RIG-I-like receptor signaling pathway|IL-17 signaling pathway|Chemokine signaling pathway|Pathways in cancer|Transcriptional misregulation in …	GO:0005615,GO:0008009,GO:0045236,GO:0005125,GO:0008083,GO:0001525,GO:0061844,GO:0071222,GO:0070098,GO:0030097,GO:0006954,GO:0002269,GO:0030595,GO:0002232,GO:0048247,GO:0048246,GO:0002548,GO:0036446,GO:0048147,GO:0030593,GO:0010628,GO:0050729,GO:0042060	extracellular space|chemokine activity|CXCR chemokine receptor binding|cytokine activity|growth factor activity|angiogenesis|antimicrobial humoral immune response mediated by antimicrobial peptide|cellular response to lipopolysaccharide|chemokine-mediated signaling pathway|hemopoiesis|inflammatory response|leukocyte activation involved in inflammatory response|leukocyte chemotaxis|leukocyte chemo…
evm.TU.Hic_asm_15.1422	33.3344	10.9145	55.7544	5.1672	2.36938	2.77238e-06	2.75862e-05	Up	1.52299	2.33542	1.46973	0.336221	0.289053	0.659609	ext1c	Exostosin-1c	ko00534	Glycosaminoglycan biosynthesis - heparan sulfate / heparin	GO:0005789,GO:0005794,GO:0008375,GO:0050508,GO:0015020,GO:0016757,GO:0046872,GO:0050509,GO:0015012,GO:0006486	endoplasmic reticulum membrane|Golgi apparatus|acetylglucosaminyltransferase activity|glucuronosyl-N-acetylglucosaminyl-proteoglycan 4-alpha-N-acetylglucosaminyltransferase activity|glucuronosyltransferase activity|glycosyltransferase activity|metal ion binding|N-acetylglucosaminyl-proteoglycan 4-beta-glucuronosyltransferase activity|heparan sulfate proteoglycan biosynthetic process|protein glyco…
evm.TU.Hic_asm_4.884	10.2	3.35185	17.0482	5.15097	2.36485	0.0145062	0.0442183	Up	0.223969	0.0851514	0.181373	0	0.0483042	0.0700276	RHOBTB1	Rho-related BTB domain-containing protein 1	ko04120	Ubiquitin mediated proteolysis	GO:0005938,GO:0042995,GO:0031410,GO:0005856,GO:0010008,GO:0005886,GO:0005525,GO:0003924,GO:0019901,GO:0007015,GO:0030865,GO:0043652,GO:0007163,GO:0032956,GO:0008360,GO:0007264	cell cortex|cell projection|cytoplasmic vesicle|cytoskeleton|endosome membrane|plasma membrane|GTP binding|GTPase activity|protein kinase binding|actin filament organization|cortical cytoskeleton organization|engulfment of apoptotic cell|establishment or maintenance of cell polarity|regulation of actin cytoskeleton organization|regulation of cell shape|small GTPase mediated signal transduction
evm.TU.Hic_asm_2.604	11.6941	3.80346	19.5848	5.13836	2.36131	0.00219038	0.0091664	Up	1.32878	1.45874	0.887752	0.46202	0.189144	0.228505
evm.TU.Hic_asm_1.532	45.7133	15.0048	76.4217	5.13289	2.35977	5.70982e-05	0.000397311	Up	1.66208	1.10856	3.41424	0.199279	0.407909	0.887032
evm.TU.Hic_asm_3.2125	903.069	294.92	1511.22	5.12944	2.3588	2.18426e-39	6.60385e-37	Up	36.3358	27.6411	25.1827	7.13648	6.32158	7.94834	fos	Protein c-Fos	ko04010,ko04668,ko04024,ko04210,ko04620,ko04660,ko04658,ko04659,ko04657,ko04662,ko04915,ko04917,ko04921,ko04926,ko04935,ko04928,ko04725,ko04728,ko04380,ko04713,ko05200,ko05207,ko05208,ko05231,ko05235,ko05210,ko05224,ko05166,ko05170,ko05161,ko05171,ko05162,ko05167,ko05130,ko05132,ko05135,ko05133,ko05140,ko05142,ko05323,ko05031,ko05417,ko05418,ko04932,ko01522	MAPK signaling pathway|TNF signaling pathway|cAMP signaling pathway|Apoptosis|Toll-like receptor signaling pathway|T cell receptor signaling pathway|Th1 and Th2 cell differentiation|Th17 cell differentiation|IL-17 signaling pathway|B cell receptor signaling pathway|Estrogen signaling pathway|Prolactin signaling pathway|Oxytocin signaling pathway|Relaxin signaling pathway|Growth hormone synthesis,…	GO:0005634,GO:0003677,GO:0003700,GO:0006357	nucleus|DNA binding|DNA-binding transcription factor activity|regulation of transcription by RNA polymerase II
evm.TU.Hic_asm_17.112	22.4582	7.30797	37.6084	5.12319	2.35704	7.46956e-05	0.000503919	Up	0.863707	1.35455	1.60289	0.178758	0.443964	0.288805	RTP3	Receptor-transporting protein 3			GO:0005737,GO:0016020,GO:0031849,GO:0001580,GO:0051205,GO:0006612	cytoplasm|membrane|olfactory receptor binding|detection of chemical stimulus involved in sensory perception of bitter taste|protein insertion into membrane|protein targeting to membrane
evm.TU.Hic_asm_19.1717	1887.41	618.047	3156.78	5.10656	2.35235	3.27867e-19	2.37758e-17	Up	67.1107	53.5266	36.3835	18.1017	10.1576	9.58704	junb	Transcription factor JunB	ko04668,ko04935,ko04380	TNF signaling pathway|Growth hormone synthesis, secretion and action|Osteoclast differentiation	GO:0005634,GO:0003677,GO:0003700	nucleus|DNA binding|DNA-binding transcription factor activity
evm.TU.Hic_asm_21.1381	3804.1	1247.41	6360.8	5.09905	2.35023	1.36078e-62	9.55072e-60	Up	221.826	246.354	185.981	57.0095	50.069	50.7619	HIGD1A	HIG1 domain family member 1A, mitochondrial			GO:0005743,GO:0005739,GO:0005654,GO:0032991,GO:0070469,GO:0097250,GO:0043066	mitochondrial inner membrane|mitochondrion|nucleoplasm|protein-containing complex|respirasome|mitochondrial respirasome assembly|negative regulation of apoptotic process
evm.TU.Hic_asm_13.692	87.1288	28.6187	145.639	5.09694	2.34963	1.90223e-12	5.83191e-11	Up	4.3159	3.96211	2.54938	1.01961	0.724227	0.87494	Smpx	Small muscular protein			GO:0043292,GO:0043034,GO:0005737,GO:0031430,GO:0005927,GO:0005634	contractile fiber|costamere|cytoplasm|M band|muscle tendon junction|nucleus
evm.TU.Hic_asm_15.283	2542.13	836.134	4248.13	5.08039	2.34494	3.16317e-24	3.53196e-22	Up	65.4855	75.2629	36.106	15.389	14.3644	13.0617	CITED3	Cbp/p300-interacting transactivator 3			GO:0005634,GO:0003713,GO:0043627	nucleus|transcription coactivator activity|response to estrogen
evm.TU.Hic_asm_17.26	11.2166	3.75072	18.6825	5.06985	2.34194	0.0116589	0.0370506	Up	0.0336492	0.0351812	0.108658	0.00668566	0.00638636	0.0308615
evm.TU.Hic_asm_8.726	1439.09	474.291	2403.9	5.06904	2.34171	1.4236e-28	2.13562e-26	Up	125.973	116.962	69.0605	26.5626	24.24	24.9128	CCL2	C-C motif chemokine 2			GO:0005615,GO:0048020,GO:0008009,GO:0043615,GO:0044344,GO:0071347,GO:0071407,GO:0071356,GO:0071346,GO:0070098,GO:0007010,GO:0048245,GO:0007186,GO:0006954,GO:0031663,GO:0048247,GO:0048246,GO:0000165,GO:0002548,GO:2000134,GO:0034351,GO:2000502,GO:0043524,GO:1905563,GO:0030593,GO:0090280,GO:2000353,GO:0070374,GO:0043547,GO:0051968,GO:0043491,GO:0008360,GO:0019233	extracellular space|CCR chemokine receptor binding|chemokine activity|astrocyte cell migration|cellular response to fibroblast growth factor stimulus|cellular response to interleukin-1|cellular response to organic cyclic compound|cellular response to tumor necrosis factor|cellular response to type II interferon|chemokine-mediated signaling pathway|cytoskeleton organization|eosinophil chemotaxis|G…
evm.TU.Hic_asm_14.401	188.446	62.4822	314.409	5.05336	2.33724	1.75269e-18	1.17958e-16	Up	9.15686	10.6797	6.99931	2.13158	1.66334	2.7717
evm.TU.Hic_asm_8.406	3887.06	1284.53	6489.58	5.05018	2.33634	1.06034e-58	6.31451e-56	Up	99.7833	91.4236	97.7	27.3382	23.4371	19.5689	Ciart	Circadian-associated transcriptional repressor			GO:0005634,GO:0016605,GO:0070888,GO:0000978,GO:0032922,GO:0045475,GO:0045892	nucleus|PML body|E-box binding|RNA polymerase II cis-regulatory region sequence-specific DNA binding|circadian regulation of gene expression|locomotor rhythm|negative regulation of DNA-templated transcription
evm.TU.Hic_asm_1.500	127.137	42.3508	211.923	5.03387	2.33167	1.61097e-13	5.7983e-12	Up	5.33646	5.33363	3.40297	1.0743	0.825426	1.56317	ENDOD1	Endonuclease domain-containing 1 protein			GO:0005829,GO:0070062,GO:0005576,GO:0016020,GO:0004519,GO:0046872,GO:0003676,GO:0045087	cytosol|extracellular exosome|extracellular region|membrane|endonuclease activity|metal ion binding|nucleic acid binding|innate immune response
evm.TU.Hic_asm_0.781	64.3516	21.3171	107.386	5.03009	2.33059	9.53673e-09	1.59097e-07	Up	3.88006	3.79286	1.89677	0.6581	0.987861	0.68713	CDKN1C	Cyclin-dependent kinase inhibitor 1C	ko04110	Cell cycle	GO:0005737,GO:0005634,GO:0004861,GO:0140678,GO:0004860,GO:0044877,GO:0030325,GO:0007568,GO:0043010,GO:0007049,GO:0055123,GO:0060669,GO:0071514,GO:0001822,GO:0035264,GO:0030099,GO:1904030,GO:0045736,GO:0045892,GO:0050680,GO:0033673,GO:0045930,GO:0042326,GO:0000122,GO:0042551,GO:0045893,GO:0030511,GO:0007096,GO:1902746,GO:0001501,GO:0060065	cytoplasm|nucleus|cyclin-dependent protein serine/threonine kinase inhibitor activity|molecular function inhibitor activity|protein kinase inhibitor activity|protein-containing complex binding|adrenal gland development|aging|camera-type eye development|cell cycle|digestive system development|embryonic placenta morphogenesis|genomic imprinting|kidney development|multicellular organism growth|myelo…
evm.TU.Hic_asm_22.1462	2338.3	776.523	3900.07	5.02311	2.32858	0.000790675	0.00387877	Up	197.109	186.905	361.478	23.2665	48.8178	110.582	NMES1	Normal mucosa of esophagus-specific gene 1 protein			GO:0005751,GO:0005634,GO:0009617	mitochondrial respiratory chain complex IV|nucleus|response to bacterium
evm.TU.Hic_asm_18.855	1661.63	552.685	2770.58	5.01215	2.32543	1.70024e-06	1.77405e-05	Up	76.6528	74.5178	38.507	23.714	13.7754	9.08508	ddit4l	DNA damage-inducible transcript 4-like protein			GO:0005737,GO:0009968	cytoplasm|negative regulation of signal transduction
evm.TU.Hic_asm_7.929	12.5198	4.19386	20.8457	5.00332	2.32289	0.00339968	0.0132613	Up	0.59158	0.471249	0.595985	0.223884	0.0267327	0.161479
evm.TU.Hic_asm_11.266	963.437	323.3	1603.57	4.95654	2.30933	5.87715e-20	4.60151e-18	Up	61.0366	51.7822	39.1941	17.9008	11.0493	8.77092	Epcam	Epithelial cell adhesion molecule			GO:0016324,GO:0016323,GO:0005923,GO:0009986,GO:0016328,GO:0016020,GO:0005886,GO:0098641,GO:0044877,GO:0098742,GO:0043066,GO:2000048,GO:2000147,GO:0008284,GO:2000648,GO:0045944,GO:0023019,GO:0048863,GO:0001657	apical plasma membrane|basolateral plasma membrane|bicellular tight junction|cell surface|lateral plasma membrane|membrane|plasma membrane|cadherin binding involved in cell-cell adhesion|protein-containing complex binding|cell-cell adhesion via plasma-membrane adhesion molecules|negative regulation of apoptotic process|negative regulation of cell-cell adhesion mediated by cadherin|positive regula…
evm.TU.Hic_asm_9.592	333.615	112.047	555.183	4.95523	2.30895	0.000219585	0.00129084	Up	13.3969	17.5223	51.4211	7.62004	5.08527	7.76974	Golt1a	Vesicle transport protein GOT1A			GO:0005829,GO:0005783,GO:0000137,GO:0000139,GO:0016020,GO:0005635,GO:0005802,GO:0006888,GO:0015031,GO:0042147	cytosol|endoplasmic reticulum|Golgi cis cisterna|Golgi membrane|membrane|nuclear envelope|trans-Golgi network|endoplasmic reticulum to Golgi vesicle-mediated transport|protein transport|retrograde transport, endosome to Golgi
evm.TU.Hic_asm_15.2811	74.031	24.9575	123.105	4.9534	2.30842	3.37251e-13	1.17512e-11	Up	22.4704	20.0062	18.57	5.23193	4.16476	5.83649			ko04530	Tight junction
evm.TU.Hic_asm_22.235	162.242	54.5753	269.908	4.94909	2.30716	1.45502e-14	6.09682e-13	Up	23.6126	11.2879	18.2264	4.35938	4.29642	4.55168	AGR3	Anterior gradient protein 3			GO:0005783,GO:0043231,GO:0002162,GO:0060548	endoplasmic reticulum|intracellular membrane-bounded organelle|dystroglycan binding|negative regulation of cell death
evm.TU.Hic_asm_9.825	207.982	69.8025	346.162	4.94625	2.30634	3.60051e-13	1.25234e-11	Up	21.1155	23.3241	13.8813	7.05155	4.41511	3.00887
evm.TU.Hic_asm_0.1057	802.899	270.603	1335.2	4.93092	2.30186	2.87049e-15	1.30071e-13	Up	44.712	29.4608	23.4527	11.9272	7.02255	5.39888
evm.TU.Hic_asm_7.1697	71.2323	24.2352	118.229	4.92656	2.30058	6.6993e-06	5.99794e-05	Up	1.81492	1.57565	2.0209	0.338063	0.138398	0.891728	GSN	Gelsolin	ko04810,ko04666,ko05203	Regulation of actin cytoskeleton|Fc gamma R-mediated phagocytosis|Viral carcinogenesis	GO:0015629,GO:0005737,GO:0005615,GO:0051015,GO:0046872,GO:0005546,GO:0051014,GO:0008154,GO:0051016,GO:0030031,GO:0007417,GO:0060271	actin cytoskeleton|cytoplasm|extracellular space|actin filament binding|metal ion binding|phosphatidylinositol-4,5-bisphosphate binding|actin filament severing|actin polymerization or depolymerization|barbed-end actin filament capping|cell projection assembly|central nervous system development|cilium assembly
evm.TU.Hic_asm_12.259	446.761	150.978	742.543	4.9129	2.29657	4.65161e-20	3.68603e-18	Up	17.1953	11.5373	14.7817	5.0897	2.97222	2.82979	F2rl1	Proteinase-activated receptor 2	ko04080,ko04750,ko05143	Neuroactive ligand-receptor interaction|Inflammatory mediator regulation of TRP channels|African trypanosomiasis	GO:0005769,GO:0005886,GO:0031143,GO:0010855,GO:0019855,GO:0004930,GO:0001965,GO:0031681,GO:0032795,GO:0099108,GO:0002020,GO:0001648,GO:0015057,GO:0007596,GO:0045217,GO:0051607,GO:0061028,GO:0007186,GO:0006954,GO:0045087,GO:0050900,GO:0070661,GO:0097029,GO:0032682,GO:0046676,GO:0046329,GO:0034140,GO:0010804,GO:0042119,GO:0030836,GO:0030335,GO:0032722,GO:0050921,GO:0002720,GO:0007204,GO:0051482,GO:…	early endosome|plasma membrane|pseudopodium|adenylate cyclase inhibitor activity|calcium channel inhibitor activity|G protein-coupled receptor activity|G-protein alpha-subunit binding|G-protein beta-subunit binding|heterotrimeric G-protein binding|potassium channel activator activity involved in G protein-coupled receptor signaling pathway|protease binding|proteinase-activated receptor activity|t…
evm.TU.Hic_asm_19.688	23.6374	8.00802	39.2667	4.90146	2.29321	0.000380859	0.00207676	Up	0.184474	0.221804	0.616231	0.0916315	0.0700235	0.0951699	Gcgr	Glucagon receptor	ko04080,ko04922	Neuroactive ligand-receptor interaction|Glucagon signaling pathway	GO:0005768,GO:0016020,GO:0005886,GO:0008528,GO:0004967,GO:0017046,GO:0007189,GO:0007188,GO:0007166,GO:0071377,GO:0009267,GO:0006887,GO:0007186,GO:0042593,GO:0009755,GO:0010628,GO:0070873,GO:0042594	endosome|membrane|plasma membrane|G protein-coupled peptide receptor activity|glucagon receptor activity|peptide hormone binding|adenylate cyclase-activating G protein-coupled receptor signaling pathway|adenylate cyclase-modulating G protein-coupled receptor signaling pathway|cell surface receptor signaling pathway|cellular response to glucagon stimulus|cellular response to starvation|exocytosis|…
evm.TU.Hic_asm_3.2150	1320.05	447.101	2193	4.89986	2.29274	3.65642e-63	2.76369e-60	Up	32.7565	30.4373	31.6655	8.26089	8.61769	6.89973	Hadha	Trifunctional enzyme subunit alpha, mitochondrial	ko00640,ko00650,ko00062,ko00071,ko00280,ko00310,ko00380,ko00410,ko00627,ko00930	Propanoate metabolism|Butanoate metabolism|Fatty acid elongation|Fatty acid degradation|Valine, leucine and isoleucine degradation|Lysine degradation|Tryptophan metabolism|beta-Alanine metabolism|Aminobenzoate degradation|Caprolactam degradation	GO:0016507,GO:0005743,GO:0042645,GO:0005739,GO:0003857,GO:0003988,GO:0004300,GO:0000062,GO:0016509,GO:0016508,GO:0051287,GO:0070403,GO:0044877,GO:0035965,GO:0006635,GO:0032868,GO:0009410	mitochondrial fatty acid beta-oxidation multienzyme complex|mitochondrial inner membrane|mitochondrial nucleoid|mitochondrion|3-hydroxyacyl-CoA dehydrogenase activity|acetyl-CoA C-acyltransferase activity|enoyl-CoA hydratase activity|fatty-acyl-CoA binding|long-chain-3-hydroxyacyl-CoA dehydrogenase activity|long-chain-enoyl-CoA hydratase activity|NAD binding|NAD+ binding|protein-containing comple…
evm.TU.Hic_asm_19.1935	242.863	82.462	403.263	4.8876	2.28913	1.56836e-23	1.66602e-21	Up	4.89484	5.70972	3.72699	1.15005	1.3135	1.13964	TOB2	Protein Tob2	ko03018	RNA degradation	GO:0005737,GO:0005829,GO:0005634,GO:0042809,GO:0003714,GO:0007292,GO:0008285,GO:0045671,GO:0030316,GO:0045778,GO:0010468	cytoplasm|cytosol|nucleus|nuclear vitamin D receptor binding|transcription corepressor activity|female gamete generation|negative regulation of cell population proliferation|negative regulation of osteoclast differentiation|osteoclast differentiation|positive regulation of ossification|regulation of gene expression
evm.TU.Hic_asm_5.1514	117.492	39.8968	195.088	4.86478	2.28237	2.02786e-11	5.33435e-10	Up	13.5831	10.574	16.5221	4.91355	3.29251	2.03116
evm.TU.Hic_asm_15.1714	1039.74	354.628	1724.85	4.86195	2.28153	3.48259e-17	2.01888e-15	Up	69.4927	76.6334	46.8954	24.3635	12.2568	12.2638	agr2	Anterior gradient protein 2 homolog			GO:0005783,GO:0005576,GO:0042802,GO:0060575,GO:0060548,GO:0010811	endoplasmic reticulum|extracellular region|identical protein binding|intestinal epithelial cell differentiation|negative regulation of cell death|positive regulation of cell-substrate adhesion
evm.TU.Hic_asm_8.312	31.472	10.8445	52.0996	4.8489	2.27766	3.90541e-06	3.7275e-05	Up	5.51302	4.05617	5.45663	0.811383	1.16259	1.8727	DYNLRB2	Dynein light chain roadblock-type 2	ko04814,ko05132	Motor proteins|Salmonella infection	GO:0005813,GO:0005737,GO:0005868,GO:0005874,GO:0045505,GO:0007018	centrosome|cytoplasm|cytoplasmic dynein complex|microtubule|dynein intermediate chain binding|microtubule-based movement
evm.TU.Hic_asm_1.223	43.8673	14.9467	72.7879	4.84124	2.27538	1.8049e-05	0.000144128	Up	3.96716	5.09584	2.58734	0.506715	1.77478	0.649731	Ms4a15	Membrane-spanning 4-domains subfamily A member 15			GO:0005886,GO:0007166	plasma membrane|cell surface receptor signaling pathway
evm.TU.Hic_asm_21.85	1681.59	578.133	2785.06	4.81671	2.26805	7.3137e-22	6.7163e-20	Up	38.983	37.2042	21.0568	10.4124	7.33065	7.0991	Jund	Transcription factor JunD	ko04010,ko04657,ko04928,ko04380	MAPK signaling pathway|IL-17 signaling pathway|Parathyroid hormone synthesis, secretion and action|Osteoclast differentiation	GO:0005654,GO:0005634,GO:0032991,GO:0032993,GO:0090575,GO:0035976,GO:0005667,GO:0017053,GO:0003677,GO:0001228,GO:0003700,GO:0000981,GO:0003690,GO:0019899,GO:0016922,GO:0000978,GO:0043565,GO:1990837,GO:0000976,GO:0003713,GO:0001221,GO:0007568,GO:0071277,GO:0071456,GO:0007623,GO:0000122,GO:0002076,GO:0043032,GO:0045669,GO:0045944,GO:0051726,GO:0042127,GO:0051090,GO:0006355,GO:0006357,GO:0009416,GO:…	nucleoplasm|nucleus|protein-containing complex|protein-DNA complex|RNA polymerase II transcription regulator complex|transcription factor AP-1 complex|transcription regulator complex|transcription repressor complex|DNA binding|DNA-binding transcription activator activity, RNA polymerase II-specific|DNA-binding transcription factor activity|DNA-binding transcription factor activity, RNA polymerase…
evm.TU.Hic_asm_8.541	86.6988	30.0243	143.373	4.81652	2.26799	2.42078e-07	3.05348e-06	Up	3.2008	1.69982	1.96118	0.370134	0.369635	1.02902	mx2	Interferon-induced GTP-binding protein Mx2	ko03250,ko05160,ko05171,ko05164,ko05162,ko05165	Viral life cycle - HIV-1|Hepatitis C|Coronavirus disease - COVID-19|Influenza A|Measles|Human papillomavirus infection	GO:0005829,GO:0005634,GO:0005525,GO:0003924,GO:0034340	cytosol|nucleus|GTP binding|GTPase activity|response to type I interferon
evm.TU.Hic_asm_22.479	139.331	48.1273	230.534	4.81471	2.26745	2.07758e-11	5.43187e-10	Up	55.5761	30.6726	32.4635	9.59409	6.91667	13.9964		Type-2 ice-structuring protein OS=Brachyopsis segaliensis OX=1633465 PE=1 SV=1			GO:0005576,GO:0030246	extracellular region|carbohydrate binding
evm.TU.Hic_asm_20.1151	405.191	139.355	671.028	4.81282	2.26688	4.67532e-24	5.13293e-22	Up	16.74	15.5824	12.878	5.14064	3.05493	3.3626	BCL2L14	Apoptosis facilitator Bcl-2-like protein 14			GO:0005829,GO:0012505,GO:0043229,GO:0016020,GO:0019901,GO:0006915,GO:2001238,GO:2001236	cytosol|endomembrane system|intracellular organelle|membrane|protein kinase binding|apoptotic process|positive regulation of extrinsic apoptotic signaling pathway|regulation of extrinsic apoptotic signaling pathway
evm.TU.Hic_asm_17.477	176.74	60.8863	292.594	4.81271	2.26685	9.61251e-09	1.60144e-07	Up	4.22824	5.84438	1.77153	1.25302	0.666473	1.11737	C2cd4c	C2 calcium-dependent domain-containing protein 4C			GO:0005829	cytosol
evm.TU.Hic_asm_18.1270	104.238	35.8993	172.576	4.81042	2.26616	1.57505e-10	3.61178e-09	Up	3.85407	4.20175	7.99609	1.37443	1.18786	1.54835	KCTD8	BTB/POZ domain-containing protein KCTD8			GO:0042995,GO:0045211,GO:0042734,GO:0043235,GO:0051260,GO:0008277	cell projection|postsynaptic membrane|presynaptic membrane|receptor complex|protein homooligomerization|regulation of G protein-coupled receptor signaling pathway
evm.TU.Hic_asm_22.1220_evm.TU.Hic_asm_22.1221	42.2465	14.4946	69.9984	4.80248	2.26378	5.21363e-05	0.000367102	Up	0.873739	0.541345	1.78365	0.434002	0.214964	0.166949	PTPRN	Receptor-type tyrosine-protein phosphatase-like N	ko04940	Type I diabetes mellitus	GO:0043679,GO:0005768,GO:0043025,GO:0005634,GO:0043204,GO:0005886,GO:0030141,GO:0045202,GO:0030658,GO:0030507,GO:0008134,GO:0044389,GO:1990502,GO:0030073,GO:0035773,GO:0001553,GO:0045944,GO:1904692,GO:0051046,GO:0000302	axon terminus|endosome|neuronal cell body|nucleus|perikaryon|plasma membrane|secretory granule|synapse|transport vesicle membrane|spectrin binding|transcription factor binding|ubiquitin-like protein ligase binding|dense core granule maturation|insulin secretion|insulin secretion involved in cellular response to glucose stimulus|luteinization|positive regulation of transcription by RNA polymerase …
evm.TU.Hic_asm_19.1772	16.8544	5.89337	27.8154	4.79884	2.26268	0.00379563	0.0145346	Up	4.54582	1.58426	3.79631	0.250888	0.599141	1.73718	NOD1	Nucleotide-binding oligomerization domain-containing protein 1			GO:0016324,GO:0016323,GO:0005737,GO:0005829,GO:0045335,GO:0005886,GO:0005524,GO:0050700,GO:0008656,GO:0042802,GO:0038187,GO:0042834,GO:0042803,GO:0044877,GO:0006919,GO:0006915,GO:0071225,GO:0006952,GO:0042742,GO:0050830,GO:0016045,GO:0009595,GO:0070371,GO:0007249,GO:0006954,GO:0045087,GO:0035556,GO:0007254,GO:0002221,GO:0010942,GO:0043280,GO:0002606,GO:0070374,GO:0043123,GO:0032731,GO:0032755,GO:…	apical plasma membrane|basolateral plasma membrane|cytoplasm|cytosol|phagocytic vesicle|plasma membrane|ATP binding|CARD domain binding|cysteine-type endopeptidase activator activity involved in apoptotic process|identical protein binding|pattern recognition receptor activity|peptidoglycan binding|protein homodimerization activity|protein-containing complex binding|activation of cysteine-type end…
evm.TU.Hic_asm_8.530	42.3819	14.7265	70.0373	4.79399	2.26123	1.0439e-07	1.41383e-06	Up	1.17028	1.36397	1.26038	0.343062	0.200264	0.439889	Il17ra	Interleukin-17 receptor A	ko04060,ko04657,ko04936	Cytokine-cytokine receptor interaction|IL-17 signaling pathway|Alcoholic liver disease	GO:0005886,GO:0030368,GO:0005102,GO:0071345,GO:0050832,GO:0072537,GO:0071621,GO:0006954,GO:0045087,GO:0097400,GO:2000340,GO:1900017,GO:0050729,GO:0032736,GO:0032747,GO:0032754,GO:0032755,GO:0030163,GO:0009615,GO:0072538	plasma membrane|interleukin-17 receptor activity|signaling receptor binding|cellular response to cytokine stimulus|defense response to fungus|fibroblast activation|granulocyte chemotaxis|inflammatory response|innate immune response|interleukin-17-mediated signaling pathway|positive regulation of chemokine (C-X-C motif) ligand 1 production|positive regulation of cytokine production involved in inf…
evm.TU.Hic_asm_4.726	246.038	84.7481	407.328	4.79375	2.26115	1.22528e-08	1.98838e-07	Up	9.26536	19.4991	16.9587	6.43923	3.54718	1.73238	Muc13	Mucin-13			GO:0016324,GO:0005829,GO:0005615,GO:0042803,GO:0030277	apical plasma membrane|cytosol|extracellular space|protein homodimerization activity|maintenance of gastrointestinal epithelium
evm.TU.Hic_asm_9.565	1738.53	602.555	2874.5	4.76858	2.25356	6.96303e-27	9.37242e-25	Up	29.2412	31.8942	19.0455	7.70134	7.44092	5.52496	Plekhg5	Pleckstrin homology domain-containing family G member 5	ko05200	Pathways in cancer	GO:0030424,GO:0005911,GO:0005737,GO:0030139,GO:0030027,GO:0048471,GO:0005886,GO:0098793,GO:0045202,GO:0005085,GO:0035767,GO:0043542,GO:0099575,GO:0140251,GO:0007266	axon|cell-cell junction|cytoplasm|endocytic vesicle|lamellipodium|perinuclear region of cytoplasm|plasma membrane|presynapse|synapse|guanyl-nucleotide exchange factor activity|endothelial cell chemotaxis|endothelial cell migration|regulation of protein catabolic process at presynapse, modulating synaptic transmission|regulation protein catabolic process at presynapse|Rho protein signal transducti…
evm.TU.Hic_asm_4.951	41.0818	14.2229	67.9407	4.76609	2.25281	0.00367928	0.0141608	Up	4.85352	1.49929	4.23752	2.19167	0.104678	0.442614	Ca4	Carbonic anhydrase 4	ko00910,ko04964	Nitrogen metabolism|Proximal tubule bicarbonate reclamation	GO:0016324,GO:0031526,GO:0009986,GO:0005793,GO:0009897,GO:0070062,GO:0005794,GO:0016020,GO:0048471,GO:0005886,GO:0005791,GO:0042383,GO:0016529,GO:0030667,GO:0005802,GO:0030658,GO:0004089,GO:0016836,GO:0008270,GO:0048513,GO:0015701,GO:0006730,GO:0048545,GO:0009410	apical plasma membrane|brush border membrane|cell surface|endoplasmic reticulum-Golgi intermediate compartment|external side of plasma membrane|extracellular exosome|Golgi apparatus|membrane|perinuclear region of cytoplasm|plasma membrane|rough endoplasmic reticulum|sarcolemma|sarcoplasmic reticulum|secretory granule membrane|trans-Golgi network|transport vesicle membrane|carbonate dehydratase ac…
evm.TU.Hic_asm_1.545	509.991	176.833	843.149	4.76359	2.25205	1.66145e-45	6.40211e-43	Up	20.3426	23.1699	24.1382	5.64498	6.20111	5.60239	TCIM	Transcriptional and immune response regulator			GO:0005737,GO:0005829,GO:0016607,GO:0005730,GO:0005634,GO:0005886,GO:0005112,GO:0006915,GO:0034605,GO:0002264,GO:0043066,GO:0045746,GO:1901224,GO:0010739,GO:1900020,GO:1902806,GO:0043620,GO:1903706	cytoplasm|cytosol|nuclear speck|nucleolus|nucleus|plasma membrane|Notch binding|apoptotic process|cellular response to heat|endothelial cell activation involved in immune response|negative regulation of apoptotic process|negative regulation of Notch signaling pathway|positive regulation of NIK/NF-kappaB signaling|positive regulation of protein kinase A signaling|positive regulation of protein kin…
evm.TU.Hic_asm_10.45	12.7349	4.41654	21.0532	4.75709	2.25008	0.00252016	0.0103029	Up	0.760138	0.794747	1.26961	0.377574	0.135252	0.217864
evm.TU.Hic_asm_13.769	264.376	92.2653	436.487	4.72783	2.24118	0.00208862	0.00881375	Up	9.53056	7.59313	11.1224	5.09815	1.21748	1.0506	frrs1	Putative ferric-chelate reductase 1			GO:0016020,GO:0046872,GO:0016491	membrane|metal ion binding|oxidoreductase activity
evm.TU.Hic_asm_22.1464	1029.74	360.02	1699.47	4.72232	2.2395	6.87192e-22	6.37014e-20	Up	269.078	335.974	457.686	67.5429	98.355	110.952	BLOC1S6	Biogenesis of lysosome-related organelles complex 1 subunit 6			GO:1904115,GO:0031083,GO:0005737,GO:0005768,GO:0019898,GO:0043227,GO:0031201,GO:0030133,GO:0051015,GO:0042803,GO:0008089,GO:0048490,GO:0007596,GO:0035646,GO:0046907,GO:0030318,GO:0032402,GO:0061025,GO:0031175,GO:0032816,GO:0050942,GO:0033299	axon cytoplasm|BLOC-1 complex|cytoplasm|endosome|extrinsic component of membrane|membrane-bounded organelle|SNARE complex|transport vesicle|actin filament binding|protein homodimerization activity|anterograde axonal transport|anterograde synaptic vesicle transport|blood coagulation|endosome to melanosome transport|intracellular transport|melanocyte differentiation|melanosome transport|membrane fu…
evm.TU.Hic_asm_15.2562	22.0771	7.77687	36.3773	4.70313	2.23362	6.12875e-05	0.000422012	Up	1.41924	1.64284	2.14471	0.453189	0.336701	0.581098	CMA1	Chymase	ko04614,ko05415	Renin-angiotensin system|Diabetic cardiomyopathy	GO:0005615,GO:0004252,GO:0006508	extracellular space|serine-type endopeptidase activity|proteolysis
evm.TU.Hic_asm_15.2570	20.7942	7.26961	34.3188	4.70082	2.23291	0.000168711	0.00102552	Up	0.772936	0.663079	0.4855	0.255954	0.131652	0.113606	FSTL3	Follistatin-related protein 3			GO:0005788,GO:0005576,GO:0005615,GO:0005654,GO:0005634,GO:0048185,GO:0001968,GO:0030154,GO:0002244,GO:0032926,GO:0030514,GO:0045671,GO:0090101,GO:0001503,GO:0022409,GO:0045944,GO:0030510,GO:0006357	endoplasmic reticulum lumen|extracellular region|extracellular space|nucleoplasm|nucleus|activin binding|fibronectin binding|cell differentiation|hematopoietic progenitor cell differentiation|negative regulation of activin receptor signaling pathway|negative regulation of BMP signaling pathway|negative regulation of osteoclast differentiation|negative regulation of transmembrane receptor protein …
evm.TU.Hic_asm_14.248	17.1004	6.03309	28.1677	4.68862	2.22916	0.00797698	0.0271247	Up	0.743862	0.518487	2.0247	0.451598	0.0392165	0.37902	CLDN8	Claudin-8	ko04514,ko04530,ko04670,ko05160,ko05130	Cell adhesion molecules|Tight junction|Leukocyte transendothelial migration|Hepatitis C|Pathogenic Escherichia coli infection	GO:0016327,GO:0016323,GO:0005923,GO:0005783,GO:0005886,GO:0042802,GO:0005198,GO:0070830,GO:0016338,GO:0007155	apicolateral plasma membrane|basolateral plasma membrane|bicellular tight junction|endoplasmic reticulum|plasma membrane|identical protein binding|structural molecule activity|bicellular tight junction assembly|calcium-independent cell-cell adhesion via plasma membrane cell-adhesion molecules|cell adhesion
evm.TU.Hic_asm_9.560	315.403	111.012	519.793	4.6809	2.22679	1.79353e-16	9.70978e-15	Up	12.3517	8.49461	6.0312	2.78135	2.22271	2.0559	INAVA	Innate immunity activator protein			GO:0005737,GO:0016604,GO:0005654,GO:0005634,GO:0034334,GO:0045087,GO:0060729,GO:0070431,GO:0002221,GO:0002720,GO:0043123,GO:0032731,GO:0032733,GO:0032755,GO:0043410,GO:0031398,GO:0032874,GO:1903409,GO:0032495,GO:0032494	cytoplasm|nuclear body|nucleoplasm|nucleus|adherens junction maintenance|innate immune response|intestinal epithelial structure maintenance|nucleotide-binding oligomerization domain containing 2 signaling pathway|pattern recognition receptor signaling pathway|positive regulation of cytokine production involved in immune response|positive regulation of I-kappaB kinase/NF-kappaB signaling|positive …
evm.TU.Hic_asm_21.90	51.6646	18.2818	85.0473	4.67851	2.22605	3.60615e-06	3.48588e-05	Up	2.02508	2.85705	0.978032	0.533243	0.347299	0.671315	Atcay	Caytaxin			GO:0030424,GO:0005737,GO:0030425,GO:0030426,GO:0031966,GO:0043005,GO:0044306,GO:0048471,GO:0098793,GO:0045202,GO:0019894,GO:0006915,GO:0048311,GO:2000212,GO:0031175,GO:0032880	axon|cytoplasm|dendrite|growth cone|mitochondrial membrane|neuron projection|neuron projection terminus|perinuclear region of cytoplasm|presynapse|synapse|kinesin binding|apoptotic process|mitochondrion distribution|negative regulation of glutamate metabolic process|neuron projection development|regulation of protein localization
evm.TU.Hic_asm_7.1422	339.801	119.825	559.776	4.67293	2.22433	0.00428161	0.0161069	Up	3.7048	3.52267	14.8665	2.08329	1.00828	2.74073	Npr3	Atrial natriuretic peptide receptor 3			GO:0016020,GO:0005886,GO:0032991,GO:0031404,GO:0008528,GO:0042562,GO:0042802,GO:0016941,GO:0042277,GO:0017046,GO:0042803,GO:0038023,GO:0007193,GO:0001525,GO:0001974,GO:0007194,GO:0120163,GO:0048662,GO:0002158,GO:0030157,GO:0048015,GO:0007200,GO:0051000,GO:0035810,GO:0008217,GO:0033688,GO:0002931,GO:0007165,GO:0001501,GO:0042311	membrane|plasma membrane|protein-containing complex|chloride ion binding|G protein-coupled peptide receptor activity|hormone binding|identical protein binding|natriuretic peptide receptor activity|peptide binding|peptide hormone binding|protein homodimerization activity|signaling receptor activity|adenylate cyclase-inhibiting G protein-coupled receptor signaling pathway|angiogenesis|blood vessel …
evm.TU.Hic_asm_6.288	94.054	33.2752	154.833	4.66669	2.2224	2.23909e-09	4.21884e-08	Up	9.91663	12.5755	5.48543	2.79657	1.82139	2.7872	Cthrc1	Collagen triple helix repeat-containing protein 1			GO:0005581,GO:0031012,GO:0005615,GO:0016528,GO:0005109,GO:0017147,GO:0016477,GO:0090103,GO:0090177,GO:0060122,GO:0090090,GO:0043932,GO:0001649,GO:0033687,GO:0045669,GO:0033690,GO:0032092,GO:0060071	collagen trimer|extracellular matrix|extracellular space|sarcoplasm|frizzled binding|Wnt-protein binding|cell migration|cochlea morphogenesis|establishment of planar polarity involved in neural tube closure|inner ear receptor cell stereocilium organization|negative regulation of canonical Wnt signaling pathway|ossification involved in bone remodeling|osteoblast differentiation|osteoblast prolifer…
evm.TU.Hic_asm_4.1032	79.8278	28.0688	131.587	4.66505	2.22189	7.59347e-05	0.000510876	Up	0.531862	0.764607	2.23142	0.21701	0.531756	0.174214	SSTR2	Somatostatin receptor type 2	ko04024,ko04080,ko04935,ko04971	cAMP signaling pathway|Neuroactive ligand-receptor interaction|Growth hormone synthesis, secretion and action|Gastric acid secretion	GO:0005829,GO:0043005,GO:0005886,GO:0004930,GO:0042923,GO:0030165,GO:0042277,GO:0004994,GO:0007193,GO:0071392,GO:0071385,GO:0021549,GO:0030900,GO:0007187,GO:0008285,GO:0007218,GO:0030432,GO:0006937,GO:0042594,GO:0007283	cytosol|neuron projection|plasma membrane|G protein-coupled receptor activity|neuropeptide binding|PDZ domain binding|peptide binding|somatostatin receptor activity|adenylate cyclase-inhibiting G protein-coupled receptor signaling pathway|cellular response to estradiol stimulus|cellular response to glucocorticoid stimulus|cerebellum development|forebrain development|G protein-coupled receptor sig…
evm.TU.Hic_asm_12.21	144.514	51.4069	237.621	4.60993	2.20474	2.48531e-07	3.12685e-06	Up	12.2542	11.9727	4.14053	2.77057	3.40842	1.35642
evm.TU.Hic_asm_4.42	14.7671	5.24382	24.2903	4.60497	2.20319	0.000940579	0.00449083	Up	0.620014	0.479136	0.750415	0.214241	0.153488	0.123619	Lgmn	Legumain	ko04142,ko04612	Lysosome|Antigen processing and presentation	GO:0045177,GO:0005737,GO:0005576,GO:0005770,GO:0005764,GO:0048471,GO:0004197,GO:0008233,GO:0097202,GO:0008306,GO:1904646,GO:0071277,GO:0035729,GO:0097061,GO:0007613,GO:1901185,GO:0010629,GO:0040015,GO:0043524,GO:0008284,GO:2001028,GO:1900273,GO:0045931,GO:0090026,GO:0006508,GO:0051603,GO:0032801,GO:0003014,GO:0010447,GO:0097264,GO:0006624	apical part of cell|cytoplasm|extracellular region|late endosome|lysosome|perinuclear region of cytoplasm|cysteine-type endopeptidase activity|peptidase activity|activation of cysteine-type endopeptidase activity|associative learning|cellular response to amyloid-beta|cellular response to calcium ion|cellular response to hepatocyte growth factor stimulus|dendritic spine organization|memory|negativ…
evm.TU.Hic_asm_5.110	398.864	142.358	655.369	4.60173	2.20218	1.88099e-16	1.01553e-14	Up	146.703	155.374	89.8088	47.5285	27.9235	29.3659	SMIM11	Small integral membrane protein 11			GO:0016020	membrane
evm.TU.Hic_asm_19.529	1258.27	450.182	2066.35	4.58818	2.19792	7.76606e-28	1.114e-25	Up	30.8381	34.612	50.5662	11.8711	9.64154	9.59646	CBX7	Chromobox protein homolog 7			GO:0000785,GO:0005829,GO:0005654,GO:0005634,GO:0031519,GO:0035102,GO:0006325,GO:0003006,GO:0000122,GO:0032968,GO:0009410	chromatin|cytosol|nucleoplasm|nucleus|PcG protein complex|PRC1 complex|chromatin organization|developmental process involved in reproduction|negative regulation of transcription by RNA polymerase II|positive regulation of transcription elongation by RNA polymerase II|response to xenobiotic stimulus
evm.TU.Hic_asm_19.1932	271.401	97.0171	445.786	4.58004	2.19536	4.30139e-23	4.40266e-21	Up	21.155	21.5588	18.5198	6.52224	5.90721	3.95853	Pmm1	Phosphomannomutase 1	ko00051,ko00520	Fructose and mannose metabolism|Amino sugar and nucleotide sugar metabolism	GO:0005737,GO:0005829,GO:0043025,GO:0046872,GO:0004615,GO:1990830,GO:0009298,GO:0006013,GO:0006487	cytoplasm|cytosol|neuronal cell body|metal ion binding|phosphomannomutase activity|cellular response to leukemia inhibitory factor|GDP-mannose biosynthetic process|mannose metabolic process|protein N-linked glycosylation
evm.TU.Hic_asm_10.501	21.9644	7.95528	35.9736	4.56998	2.19219	0.000819614	0.00399778	Up	0.46555	0.625817	1.1602	0.110118	0.147263	0.355818
evm.TU.Hic_asm_15.1051	38.7246	13.9011	63.5481	4.56789	2.19153	0.000208745	0.00123562	Up	1.3631	0.712578	3.48404	0.523193	0.440975	0.532742		Keratin, type I cytoskeletal 50 kDa OS=Carassius auratus OX=7957 PE=2 SV=1	ko04915,ko05150	Estrogen signaling pathway|Staphylococcus aureus infection	GO:0005882,GO:0005198	intermediate filament|structural molecule activity
evm.TU.Hic_asm_13.938	106.499	38.3439	174.653	4.56209	2.18969	8.46933e-05	0.000561536	Up	0.47974	0.848131	2.97202	0.303285	0.289708	0.569994	PLEKHA4	Pleckstrin homology domain-containing family A member 4			GO:0005737,GO:0031234,GO:0005886,GO:0042802,GO:0043325,GO:0080025,GO:0032266,GO:0005546,GO:0090263,GO:2000096	cytoplasm|extrinsic component of cytoplasmic side of plasma membrane|plasma membrane|identical protein binding|phosphatidylinositol-3,4-bisphosphate binding|phosphatidylinositol-3,5-bisphosphate binding|phosphatidylinositol-3-phosphate binding|phosphatidylinositol-4,5-bisphosphate binding|positive regulation of canonical Wnt signaling pathway|positive regulation of Wnt signaling pathway, planar c…
evm.TU.Hic_asm_5.1162	16.0612	5.73156	26.3909	4.55614	2.18781	0.00204944	0.00868197	Up	0.550132	0.508812	0.518327	0.27326	0.100395	0.048515	Dkk2	Dickkopf-related protein 2	ko04310,ko05010,ko05022	Wnt signaling pathway|Alzheimer disease|Pathways of neurodegeneration - multiple diseases	GO:0005576,GO:0005615,GO:0039706,GO:0048019,GO:0090090,GO:0030178,GO:0090263,GO:0016055	extracellular region|extracellular space|co-receptor binding|receptor antagonist activity|negative regulation of canonical Wnt signaling pathway|negative regulation of Wnt signaling pathway|positive regulation of canonical Wnt signaling pathway|Wnt signaling pathway
evm.TU.Hic_asm_19.393	21.4686	7.75769	35.1795	4.55549	2.18761	0.00102642	0.00482977	Up	1.81548	0.60579	1.41937	0.498859	0.146623	0.398556		Parvalbumin beta OS=Cyprinus carpio OX=7962 PE=1 SV=1			GO:0005509	calcium ion binding
evm.TU.Hic_asm_12.323	153.351	55.4076	251.295	4.54884	2.1855	2.57368e-12	7.76928e-11	Up	2.38083	2.01282	3.69116	0.690323	0.551317	0.953362	Pcsk1	Neuroendocrine convertase 1			GO:0005788,GO:0005615,GO:0016020,GO:0043005,GO:0030133,GO:0004252,GO:0016486,GO:0016485	endoplasmic reticulum lumen|extracellular space|membrane|neuron projection|transport vesicle|serine-type endopeptidase activity|peptide hormone processing|protein processing
evm.TU.Hic_asm_19.1051	105.165	37.8415	172.488	4.54828	2.18532	1.92529e-09	3.68769e-08	Up	6.39143	3.76263	3.87898	1.88768	1.01087	0.891171	Arpc1a	Actin-related protein 2/3 complex subunit 1A	ko04144,ko04138,ko04530,ko04810,ko04666,ko05130,ko05132,ko05131,ko05135,ko05100	Endocytosis|Autophagy - yeast|Tight junction|Regulation of actin cytoskeleton|Fc gamma R-mediated phagocytosis|Pathogenic Escherichia coli infection|Salmonella infection|Shigellosis|Yersinia infection|Bacterial invasion of epithelial cells	GO:0005885,GO:0005737,GO:0036195,GO:0005634,GO:0035861,GO:0051015,GO:0034314	Arp2/3 protein complex|cytoplasm|muscle cell projection membrane|nucleus|site of double-strand break|actin filament binding|Arp2/3 complex-mediated actin nucleation
evm.TU.Hic_asm_9.816	20.3566	7.32715	33.386	4.5434	2.18377	0.0123267	0.0387529	Up	0.083102	0.231695	0.555201	0.00917294	0.140197	0.0846859	thbs4	Thrombospondin-4	ko04151,ko04512,ko04145,ko04510,ko05165,ko05144	PI3K-Akt signaling pathway|ECM-receptor interaction|Phagosome|Focal adhesion|Human papillomavirus infection|Malaria	GO:0062023,GO:0005783,GO:0005615,GO:0016529,GO:0005509,GO:0008083,GO:0007155,GO:0051781,GO:0006986	collagen-containing extracellular matrix|endoplasmic reticulum|extracellular space|sarcoplasmic reticulum|calcium ion binding|growth factor activity|cell adhesion|positive regulation of cell division|response to unfolded protein
evm.TU.Hic_asm_7.1037	58.1322	20.8861	95.3783	4.54312	2.18368	3.89044e-07	4.66188e-06	Up	1.86495	1.07649	2.29293	0.656169	0.442443	0.311801	Naaladl1	Aminopeptidase NAALADL1			GO:0016324,GO:0016020,GO:0004177,GO:0005509,GO:0004180,GO:0008237,GO:0042803,GO:0008270,GO:0043171,GO:0006508	apical plasma membrane|membrane|aminopeptidase activity|calcium ion binding|carboxypeptidase activity|metallopeptidase activity|protein homodimerization activity|zinc ion binding|peptide catabolic process|proteolysis
evm.TU.Hic_asm_12.254	2779.55	1004.99	4554.11	4.53147	2.17998	0.00328776	0.0128986	Up	52.1235	81.6466	269.383	40.0667	29.7613	39.7658	CRHBP	Corticotropin-releasing factor-binding protein			GO:0043679,GO:0030425,GO:0031045,GO:0005576,GO:0005615,GO:0005874,GO:0005771,GO:0005634,GO:0043204,GO:0005767,GO:0030141,GO:0043196,GO:0051424,GO:0042277,GO:0048149,GO:0071277,GO:0071320,GO:0071314,GO:0071392,GO:0071391,GO:0097211,GO:0035865,GO:0071356,GO:0071466,GO:0007565,GO:0009755,GO:0006954,GO:0007611,GO:0051460,GO:1900011,GO:0045055,GO:0080135,GO:0051459,GO:2000310,GO:0007165,GO:0001963	axon terminus|dendrite|dense core granule|extracellular region|extracellular space|microtubule|multivesicular body|nucleus|perikaryon|secondary lysosome|secretory granule|varicosity|corticotropin-releasing hormone binding|peptide binding|behavioral response to ethanol|cellular response to calcium ion|cellular response to cAMP|cellular response to cocaine|cellular response to estradiol stimulus|ce…
evm.TU.Hic_asm_13.447	16.3581	5.90151	26.8146	4.53113	2.17987	0.00451474	0.0168398	Up	0.15539	0.176003	0.648844	0.102913	0.0737294	0.0890726	TRPA1	Transient receptor potential cation channel subfamily A member 1	ko04750	Inflammatory mediator regulation of TRP channels	GO:0005886,GO:0032421,GO:0005262,GO:0015278,GO:0015267,GO:0042802,GO:0097604,GO:0070588,GO:0007166,GO:0006874,GO:0070301,GO:0071310,GO:0050968,GO:0050966,GO:0006811,GO:0051289,GO:0009409,GO:0014070,GO:0010033,GO:0048265,GO:0009410,GO:0019233,GO:0050955	plasma membrane|stereocilium bundle|calcium channel activity|calcium-release channel activity|channel activity|identical protein binding|temperature-gated cation channel activity|calcium ion transmembrane transport|cell surface receptor signaling pathway|cellular calcium ion homeostasis|cellular response to hydrogen peroxide|cellular response to organic substance|detection of chemical stimulus in…
evm.TU.Hic_asm_19.1038	56.322	20.3069	92.337	4.5225	2.17712	6.21907e-08	8.81427e-07	Up	2.68588	2.42954	2.75549	1.10927	0.572764	0.449772	TMEM238	Transmembrane protein 238			GO:0016020	membrane
evm.TU.Hic_asm_21.1253	298.71	108.195	489.225	4.51889	2.17597	1.64525e-23	1.71981e-21	Up	25.8568	18.3072	18.5376	6.57949	5.38094	5.09657	RGS16	Regulator of G-protein signaling 16			GO:0005737,GO:0016020,GO:0005096,GO:0007186,GO:0009968,GO:0043547	cytoplasm|membrane|GTPase activator activity|G protein-coupled receptor signaling pathway|negative regulation of signal transduction|positive regulation of GTPase activity
evm.TU.Hic_asm_21.326	3938.91	1430.49	6447.33	4.507	2.17217	6.27013e-48	2.62172e-45	Up	84.1676	87.4609	62.9917	21.9501	21.4565	20.6191	CREM	cAMP-responsive element modulator	ko04261	Adrenergic signaling in cardiomyocytes	GO:1990589,GO:0005667,GO:0000981,GO:0001227,GO:0000978,GO:0006357,GO:0050896	ATF4-CREB1 transcription factor complex|transcription regulator complex|DNA-binding transcription factor activity, RNA polymerase II-specific|DNA-binding transcription repressor activity, RNA polymerase II-specific|RNA polymerase II cis-regulatory region sequence-specific DNA binding|regulation of transcription by RNA polymerase II|response to stimulus
evm.TU.Hic_asm_2.436	4856.99	1766.8	7947.18	4.49806	2.1693	2.17553e-20	1.78885e-18	Up	144.259	120.3	69.5781	36.7223	27.0572	27.6209	SLC16A9	Monocarboxylate transporter 9			GO:0016020,GO:0005886,GO:0015226,GO:0008028,GO:0015293,GO:1902603,GO:0015718	membrane|plasma membrane|carnitine transmembrane transporter activity|monocarboxylic acid transmembrane transporter activity|symporter activity|carnitine transmembrane transport|monocarboxylic acid transport
evm.TU.Hic_asm_1.90	110.861	40.4284	181.294	4.48944	2.16653	1.47106e-06	1.56605e-05	Up	6.16133	6.5297	1.65278	1.02942	1.48829	1.41272	MAT1A	S-adenosylmethionine synthase isoform type-1	ko00270,ko00999	Cysteine and methionine metabolism|Biosynthesis of various plant secondary metabolites	GO:0005829,GO:0048269,GO:0005524,GO:0042802,GO:0046872,GO:0004478,GO:0009087,GO:0006730,GO:0051289,GO:0006556	cytosol|methionine adenosyltransferase complex|ATP binding|identical protein binding|metal ion binding|methionine adenosyltransferase activity|methionine catabolic process|one-carbon metabolic process|protein homotetramerization|S-adenosylmethionine biosynthetic process
evm.TU.Hic_asm_15.295	24.1327	8.74576	39.5196	4.48704	2.16576	0.0125609	0.0393633	Up	0.830067	1.46166	0.145938	0.368908	0.269477	0.0250427	sacm1la	Phosphatidylinositol-3-phosphatase SAC1-A	ko00562,ko04070	Inositol phosphate metabolism|Phosphatidylinositol signaling system	GO:0005783,GO:0005789,GO:0140268,GO:0000139,GO:0016791,GO:0004438,GO:0043812,GO:0046856	endoplasmic reticulum|endoplasmic reticulum membrane|endoplasmic reticulum-plasma membrane contact site|Golgi membrane|phosphatase activity|phosphatidylinositol-3-phosphate phosphatase activity|phosphatidylinositol-4-phosphate phosphatase activity|phosphatidylinositol dephosphorylation
evm.TU.Hic_asm_2.84_evm.TU.Hic_asm_2.85	17.8225	6.48068	29.1644	4.48702	2.16576	0.00545665	0.0197849	Up	0.935682	0.903031	4.08736	0.357515	0.683021	0.577611	ngb	Neuroglobin			GO:0005737,GO:0043204,GO:0020037,GO:0046872,GO:0098809,GO:0019825,GO:0005344,GO:0001666	cytoplasm|perikaryon|heme binding|metal ion binding|nitrite reductase activity|oxygen binding|oxygen carrier activity|response to hypoxia
evm.TU.Hic_asm_21.1246	71.0282	26.0716	115.985	4.46599	2.15898	1.40293e-07	1.85534e-06	Up	0.769917	1.64653	1.40285	0.231777	0.343171	0.481454	VCAM1	Vascular cell adhesion protein 1	ko04064,ko04668,ko04514,ko04670,ko05144,ko05143,ko05417,ko05418,ko04933	NF-kappa B signaling pathway|TNF signaling pathway|Cell adhesion molecules|Leukocyte transendothelial migration|Malaria|African trypanosomiasis|Lipid and atherosclerosis|Fluid shear stress and atherosclerosis|AGE-RAGE signaling pathway in diabetic complications	GO:0071065,GO:0045177,GO:0009986,GO:0005769,GO:0005783,GO:0009897,GO:0070062,GO:0005615,GO:0030175,GO:0005794,GO:0005902,GO:0005886,GO:0002102,GO:0042383,GO:0050839,GO:0005178,GO:0008131,GO:0002526,GO:0007568,GO:0009308,GO:0030183,GO:0035584,GO:0060945,GO:0007155,GO:0060326,GO:0140039,GO:0007160,GO:1904646,GO:0071356,GO:0035924,GO:0002544,GO:0007157,GO:0034113,GO:0060384,GO:0007159,GO:0050901,GO:…	alpha9-beta1 integrin-vascular cell adhesion molecule-1 complex|apical part of cell|cell surface|early endosome|endoplasmic reticulum|external side of plasma membrane|extracellular exosome|extracellular space|filopodium|Golgi apparatus|microvillus|plasma membrane|podosome|sarcolemma|cell adhesion molecule binding|integrin binding|primary amine oxidase activity|acute inflammatory response|aging|am…
evm.TU.Hic_asm_9.315	8628.51	3158.71	14098.3	4.46312	2.15805	3.37905e-27	4.67642e-25	Up	245.106	207.021	136.347	56.5077	58.2122	47.3584	BHLHE40	Class E basic helix-loop-helix protein 40	ko04710	Circadian rhythm	GO:0005737,GO:0016604,GO:0005634,GO:0000981,GO:0001227,GO:0070888,GO:0043426,GO:0019904,GO:0046982,GO:0042803,GO:0000978,GO:0061629,GO:0009952,GO:0032922,GO:0007623,GO:0043153,GO:0043433,GO:0045892,GO:0042752,GO:0050767,GO:0006357	cytoplasm|nuclear body|nucleus|DNA-binding transcription factor activity, RNA polymerase II-specific|DNA-binding transcription repressor activity, RNA polymerase II-specific|E-box binding|MRF binding|protein domain specific binding|protein heterodimerization activity|protein homodimerization activity|RNA polymerase II cis-regulatory region sequence-specific DNA binding|RNA polymerase II-specific …
evm.TU.Hic_asm_0.320	35.6529	13.0627	58.2431	4.45553	2.1556	0.00732278	0.0252602	Up	3.47759	1.55353	0.176012	0.847987	0.300009	0.289953
evm.TU.Hic_asm_5.879	282.814	103.879	461.749	4.45165	2.15434	1.93223e-25	2.41861e-23	Up	16.759	15.235	14.0253	4.94213	3.31466	4.48983	HPGD	15-hydroxyprostaglandin dehydrogenase [NAD(+)]	ko00590,ko05202	Arachidonic acid metabolism|Transcriptional misregulation in cancer	GO:0016323,GO:0005737,GO:0005829,GO:0070062,GO:0005654,GO:0016404,GO:0042802,GO:0051287,GO:0070403,GO:0016616,GO:0004957,GO:0097070,GO:0007565,GO:0001822,GO:0019372,GO:0045786,GO:0030728,GO:0007567,GO:0043065,GO:1904707,GO:0006693,GO:1905828,GO:0032355,GO:0045471,GO:0032496,GO:0070493,GO:0007179	basolateral plasma membrane|cytoplasm|cytosol|extracellular exosome|nucleoplasm|15-hydroxyprostaglandin dehydrogenase (NAD+) activity|identical protein binding|NAD binding|NAD+ binding|oxidoreductase activity, acting on the CH-OH group of donors, NAD or NADP as acceptor|prostaglandin E receptor activity|ductus arteriosus closure|female pregnancy|kidney development|lipoxygenase pathway|negative re…
evm.TU.Hic_asm_10.41	9.63029	3.52993	15.7307	4.45054	2.15398	0.0133471	0.0413458	Up	1.22885	1.00949	1.66153	0.0871989	0.583067	0.402516
evm.TU.Hic_asm_15.2353	776.475	285.044	1267.91	4.44856	2.15334	3.28805e-55	1.84619e-52	Up	52.5158	54.1013	46.6569	14.414	13.8906	14.0825	MCRIP2	MAPK regulated corepressor interacting protein 2			GO:0005737,GO:0010494,GO:0005634	cytoplasm|cytoplasmic stress granule|nucleus
evm.TU.Hic_asm_15.1073	13.6068	4.97654	22.237	4.44702	2.15284	0.00303358	0.0120509	Up	0.371887	0.388819	0.698782	0.207813	0.0882266	0.106587	ST3GAL2	CMP-N-acetylneuraminate-beta-galactosamide-alpha-2,3-sialyltransferase 2			GO:0005576,GO:0032580,GO:0000139,GO:0016020,GO:0003836,GO:0047288,GO:0042803,GO:0008373,GO:0010706,GO:0010707,GO:0009247,GO:0009101,GO:0018146,GO:0030259,GO:0016266,GO:0009312,GO:0006486,GO:1990743,GO:0097503,GO:0019082	extracellular region|Golgi cisterna membrane|Golgi membrane|membrane|beta-galactoside (CMP) alpha-2,3-sialyltransferase activity|monosialoganglioside sialyltransferase activity|protein homodimerization activity|sialyltransferase activity|ganglioside biosynthetic process via lactosylceramide|globoside biosynthetic process via lactosylceramide|glycolipid biosynthetic process|glycoprotein biosynthet…
evm.TU.Hic_asm_19.21	67.826	24.8912	110.761	4.43872	2.15014	1.45855e-06	1.55442e-05	Up	1.95074	1.61758	3.44546	1.02465	0.40428	0.514117
evm.TU.Hic_asm_8.268	482.209	177.461	786.957	4.43438	2.14873	0.000636504	0.00323386	Up	14.2529	8.23799	33.2778	6.58111	3.6195	5.29329	th	Tyrosine 3-monooxygenase	ko00350,ko00790,ko00950,ko04917,ko04728,ko05012,ko05030,ko05031,ko05034	Tyrosine metabolism|Folate biosynthesis|Isoquinoline alkaloid biosynthesis|Prolactin signaling pathway|Dopaminergic synapse|Parkinson disease|Cocaine addiction|Amphetamine addiction|Alcoholism	GO:0030424,GO:0070852,GO:0043204,GO:0048471,GO:0005506,GO:0004511,GO:0009072,GO:0042416,GO:0042136	axon|cell body fiber|perikaryon|perinuclear region of cytoplasm|iron ion binding|tyrosine 3-monooxygenase activity|aromatic amino acid metabolic process|dopamine biosynthetic process|neurotransmitter biosynthetic process
evm.TU.Hic_asm_14.836	14.0882	5.12072	23.0557	4.434	2.14861	0.0042953	0.016146	Up	0.128882	0.207307	0.309097	0.0590935	0.09408	0.0227316	A2m	Alpha-2-macroglobulin			GO:0005615,GO:0048403,GO:0048306,GO:0004866,GO:0019899,GO:0019838,GO:0042802,GO:0019966,GO:0019959,GO:0048406,GO:0002020,GO:0004867,GO:0005102,GO:0043120,GO:0002438,GO:0006953,GO:1990402,GO:0001553,GO:0001869,GO:0010951,GO:0010037,GO:0051384,GO:0007584,GO:0034695,GO:0009611,GO:0048863	extracellular space|brain-derived neurotrophic factor binding|calcium-dependent protein binding|endopeptidase inhibitor activity|enzyme binding|growth factor binding|identical protein binding|interleukin-1 binding|interleukin-8 binding|nerve growth factor binding|protease binding|serine-type endopeptidase inhibitor activity|signaling receptor binding|tumor necrosis factor binding|acute inflammato…
evm.TU.Hic_asm_7.1427	3719.89	1369.6	6070.18	4.43346	2.14843	1.23566e-19	9.37575e-18	Up	53.4922	72.8956	79.5067	13.6164	16.6889	26.8687	EEF2	Elongation factor 2	ko04152,ko04921	AMPK signaling pathway|Oxytocin signaling pathway	GO:0005737,GO:0005634,GO:0005525,GO:0003924,GO:0003746	cytoplasm|nucleus|GTP binding|GTPase activity|translation elongation factor activity
evm.TU.Hic_asm_4.681	288.851	106.29	471.411	4.42751	2.14649	7.18372e-09	1.2362e-07	Up	8.73458	4.68994	5.13441	2.80938	1.49383	0.846453	Baiap2l1	Brain-specific angiogenesis inhibitor 1-associated protein 2-like protein 1	ko05130	Pathogenic Escherichia coli infection	GO:0015629,GO:0005829,GO:0005654,GO:0005886,GO:0003779,GO:0070064,GO:0051764,GO:0051017,GO:0007009,GO:2000251,GO:0030838,GO:0009617	actin cytoskeleton|cytosol|nucleoplasm|plasma membrane|actin binding|proline-rich region binding|actin crosslink formation|actin filament bundle assembly|plasma membrane organization|positive regulation of actin cytoskeleton reorganization|positive regulation of actin filament polymerization|response to bacterium
evm.TU.Hic_asm_15.110	47.9486	17.7583	78.139	4.42648	2.14616	0.000269638	0.00154578	Up	1.90587	1.76621	5.88422	0.602433	0.534359	1.53941	C1galt1	Glycoprotein-N-acetylgalactosamine 3-beta-galactosyltransferase 1	ko00512,ko00514	Mucin type O-glycan biosynthesis|Other types of O-glycan biosynthesis	GO:0016020,GO:0016263,GO:0046872,GO:0001525,GO:0060576,GO:0001822,GO:0016267,GO:0006493	membrane|glycoprotein-N-acetylgalactosamine 3-beta-galactosyltransferase activity|metal ion binding|angiogenesis|intestinal epithelial cell development|kidney development|O-glycan processing, core 1|protein O-linked glycosylation
evm.TU.Hic_asm_20.1216	4223.38	1557.23	6889.52	4.42415	2.1454	8.60794e-33	1.78067e-30	Up	144.027	132.251	91.8763	38.918	31.6469	31.8136	Sdc4	Syndecan-4	ko04512,ko04514,ko05205,ko05418	ECM-receptor interaction|Cell adhesion molecules|Proteoglycans in cancer|Fluid shear stress and atherosclerosis	GO:0009986,GO:0043034,GO:0005576,GO:0005925,GO:0005796,GO:0045121,GO:0001968,GO:0042802,GO:0005080,GO:0070053,GO:0016477,GO:0060122,GO:0042130,GO:0001843,GO:1903543,GO:1903553,GO:0051894,GO:0045860,GO:0051496,GO:0010762,GO:0001657,GO:0042060	cell surface|costamere|extracellular region|focal adhesion|Golgi lumen|membrane raft|fibronectin binding|identical protein binding|protein kinase C binding|thrombospondin receptor activity|cell migration|inner ear receptor cell stereocilium organization|negative regulation of T cell proliferation|neural tube closure|positive regulation of exosomal secretion|positive regulation of extracellular ex…
evm.TU.Hic_asm_2.594	9.56693	3.5277	15.6062	4.42003	2.14406	0.0107625	0.0347071	Up	0.261916	0.177191	0.240176	0.10714	0.029241	0.0529891	Ndnf	Protein NDNF			GO:0031012,GO:0005576,GO:0005615,GO:0005539,GO:0008201,GO:0001525,GO:0044344,GO:0071456,GO:0030198,GO:0021828,GO:2000352,GO:0043524,GO:0001764,GO:0007263,GO:0019800,GO:0010811,GO:0010976,GO:0002931,GO:0061042	extracellular matrix|extracellular region|extracellular space|glycosaminoglycan binding|heparin binding|angiogenesis|cellular response to fibroblast growth factor stimulus|cellular response to hypoxia|extracellular matrix organization|gonadotrophin-releasing hormone neuronal migration to the hypothalamus|negative regulation of endothelial cell apoptotic process|negative regulation of neuron apopt…
evm.TU.Hic_asm_21.1260	2486.53	918.993	4054.06	4.41339	2.14189	2.76886e-28	4.06071e-26	Up	130.619	101.669	79.7904	27.6629	25.1059	34.2662	Rgs16	Regulator of G-protein signaling 16			GO:0005737,GO:0016020,GO:0045121,GO:0005096,GO:0007186,GO:0009968,GO:0043547	cytoplasm|membrane|membrane raft|GTPase activator activity|G protein-coupled receptor signaling pathway|negative regulation of signal transduction|positive regulation of GTPase activity
evm.TU.Hic_asm_6.135	37.4799	13.9737	60.9862	4.40512	2.13918	8.35438e-05	0.000555226	Up	1.80496	0.745536	1.29025	0.177097	0.317192	0.587574	GIMAP8	GTPase IMAP family member 8			GO:0005829,GO:0005783,GO:0005794,GO:0005739,GO:0005525,GO:0070232	cytosol|endoplasmic reticulum|Golgi apparatus|mitochondrion|GTP binding|regulation of T cell apoptotic process
evm.TU.Hic_asm_8.274	2257.62	835.975	3679.27	4.3984	2.13698	9.61338e-49	4.19827e-46	Up	63.97	60.2021	68.8517	20.1869	18.7192	15.0339	CPT1A	Carnitine O-palmitoyltransferase 1, liver isoform	ko00071,ko04152,ko04922,ko04920,ko03320,ko04714,ko04936,ko04931	Fatty acid degradation|AMPK signaling pathway|Glucagon signaling pathway|Adipocytokine signaling pathway|PPAR signaling pathway|Thermogenesis|Alcoholic liver disease|Insulin resistance	GO:0016020,GO:0005741,GO:0005739,GO:0004095,GO:0042802,GO:1990698,GO:0009437,GO:0006853,GO:0071398,GO:0042755,GO:0030855,GO:0006635,GO:0006631,GO:0006006,GO:0097421,GO:0001676,GO:0032000,GO:0050796,GO:0010883,GO:0043279,GO:0046677,GO:0045471,GO:0031667,GO:0014070,GO:1904772,GO:0009410,GO:0006641	membrane|mitochondrial outer membrane|mitochondrion|carnitine O-palmitoyltransferase activity|identical protein binding|palmitoleoyltransferase activity|carnitine metabolic process|carnitine shuttle|cellular response to fatty acid|eating behavior|epithelial cell differentiation|fatty acid beta-oxidation|fatty acid metabolic process|glucose metabolic process|liver regeneration|long-chain fatty aci…
evm.TU.Hic_asm_14.2379	36.7126	13.5465	59.8788	4.38438	2.13237	1.563e-05	0.000127224	Up	0.428512	0.258182	0.541843	0.13709	0.137845	0.0666122	ELAPOR2	Endosome/lysosome-associated apoptosis and autophagy regulator family member 2			GO:0016020,GO:0005886,GO:0070700,GO:0051961,GO:0030513,GO:0045684	membrane|plasma membrane|BMP receptor binding|negative regulation of nervous system development|positive regulation of BMP signaling pathway|positive regulation of epidermis development
evm.TU.Hic_asm_5.963	96.5921	36.1397	157.045	4.37349	2.12879	1.25909e-09	2.47931e-08	Up	11.6798	6.76334	8.1367	2.02311	1.93254	3.57073		L-asparaginase OS=Dirofilaria immitis OX=6287 PE=1 SV=1			GO:0004067,GO:0006528	asparaginase activity|asparagine metabolic process
evm.TU.Hic_asm_4.960	87.9738	32.8637	143.084	4.37072	2.12787	7.54268e-08	1.05276e-06	Up	16.9287	19.8667	9.74555	5.49144	2.40423	5.28101
evm.TU.Hic_asm_14.841	56.3569	21.1054	91.6083	4.35535	2.12279	1.71153e-05	0.000137792	Up	3.9505	3.2478	1.54148	0.368976	1.05737	1.04516	Pou2af2	POU domain class 2-associating factor 2			GO:0005634,GO:0043565,GO:0003713	nucleus|sequence-specific DNA binding|transcription coactivator activity
evm.TU.Hic_asm_1.660	13710.4	5121.61	22299.2	4.35365	2.12223	1.35503e-59	8.59e-57	Up	680.194	793.286	659.597	221.34	199.731	181.651		High mobility group-T protein OS=Oncorhynchus mykiss OX=8022 PE=2 SV=2	ko03410,ko04140,ko04217,ko04613	Base excision repair|Autophagy - animal|Necroptosis|Neutrophil extracellular trap formation	GO:0000785,GO:0005634,GO:0003690,GO:0060090,GO:0003676	chromatin|nucleus|double-stranded DNA binding|molecular adaptor activity|nucleic acid binding
evm.TU.Hic_asm_15.2869	18.202	6.87142	29.5326	4.35285	2.12196	0.0116288	0.0369848	Up	1.10346	0.734172	2.34569	0.0498279	0.285584	0.862535	Gzmg	Granzyme G	ko04614,ko05415	Renin-angiotensin system|Diabetic cardiomyopathy	GO:0044194,GO:0005737,GO:0043231,GO:0004252,GO:0019835,GO:0006508	cytolytic granule|cytoplasm|intracellular membrane-bounded organelle|serine-type endopeptidase activity|cytolysis|proteolysis
evm.TU.Hic_asm_10.374	11858.9	4431.99	19285.8	4.35166	2.12157	7.16423e-33	1.49778e-30	Up	201.933	195.72	127.037	46.0209	50.5594	51.6847	MAPK6	Mitogen-activated protein kinase 6	ko04657	IL-17 signaling pathway	GO:0005737,GO:0005829,GO:0005634,GO:0032991,GO:0032156,GO:0005524,GO:0004707,GO:0046982,GO:0019901,GO:0106310,GO:0004674,GO:0007049,GO:0035556,GO:0060999,GO:0006468	cytoplasm|cytosol|nucleus|protein-containing complex|septin cytoskeleton|ATP binding|MAP kinase activity|protein heterodimerization activity|protein kinase binding|protein serine kinase activity|protein serine/threonine kinase activity|cell cycle|intracellular signal transduction|positive regulation of dendritic spine development|protein phosphorylation
evm.TU.Hic_asm_3.1597	121.8	45.3379	198.261	4.3487	2.12059	2.52289e-11	6.51508e-10	Up	2.68326	3.17596	3.58911	1.20709	0.928845	0.522375	Cyp46a1	Cholesterol 24-hydroxylase			GO:0030425,GO:0005789,GO:0098794,GO:0098793,GO:0033781,GO:0020037,GO:0005506,GO:0008395,GO:0062184,GO:0006707,GO:0042448,GO:1903044,GO:1900271,GO:0006805	dendrite|endoplasmic reticulum membrane|postsynapse|presynapse|cholesterol 24-hydroxylase activity|heme binding|iron ion binding|steroid hydroxylase activity|testosterone 16-beta-hydroxylase activity|cholesterol catabolic process|progesterone metabolic process|protein localization to membrane raft|regulation of long-term synaptic potentiation|xenobiotic metabolic process
evm.TU.Hic_asm_21.1040	775.541	290.688	1260.39	4.33536	2.11615	2.49947e-39	7.44235e-37	Up	48.6765	39.5956	37.8697	13.3034	11.195	11.2909	GADD45A	Growth arrest and DNA damage-inducible protein GADD45 alpha	ko04010,ko04064,ko04068,ko04110,ko04210,ko04115,ko04218,ko05200,ko05202,ko05210,ko05212,ko05225,ko05226,ko05214,ko05216,ko05220,ko05217,ko05218,ko05213,ko05224,ko05222,ko05223,ko05169	MAPK signaling pathway|NF-kappa B signaling pathway|FoxO signaling pathway|Cell cycle|Apoptosis|p53 signaling pathway|Cellular senescence|Pathways in cancer|Transcriptional misregulation in cancer|Colorectal cancer|Pancreatic cancer|Hepatocellular carcinoma|Gastric cancer|Glioma|Thyroid cancer|Chronic myeloid leukemia|Basal cell carcinoma|Melanoma|Endometrial cancer|Breast cancer|Small cell lung …	GO:0005737,GO:0016607,GO:0005654,GO:0005634,GO:0019900,GO:1990841,GO:0046982,GO:0042803,GO:0047485,GO:0006915,GO:0071479,GO:0071260,GO:0007098,GO:0006281,GO:0016525,GO:0043537,GO:0033140,GO:0071901,GO:0000122,GO:0043065,GO:0046330,GO:1900745,GO:2000379,GO:0051726,GO:0000079,GO:0042770	cytoplasm|nuclear speck|nucleoplasm|nucleus|kinase binding|promoter-specific chromatin binding|protein heterodimerization activity|protein homodimerization activity|protein N-terminus binding|apoptotic process|cellular response to ionizing radiation|cellular response to mechanical stimulus|centrosome cycle|DNA repair|negative regulation of angiogenesis|negative regulation of blood vessel endothel…
evm.TU.Hic_asm_3.460	9623.68	3617.3	15630.1	4.32032	2.11114	9.94089e-29	1.50276e-26	Up	265.578	289.644	222.599	83.1081	84.922	53.2667	slc2a12	Solute carrier family 2, facilitated glucose transporter member 12			GO:0012505,GO:0016020,GO:0048471,GO:0005886,GO:0005355,GO:0015293,GO:0072359,GO:0044381,GO:1904659,GO:0060047,GO:0007507,GO:0003179,GO:0055085	endomembrane system|membrane|perinuclear region of cytoplasm|plasma membrane|glucose transmembrane transporter activity|symporter activity|circulatory system development|glucose import in response to insulin stimulus|glucose transmembrane transport|heart contraction|heart development|heart valve morphogenesis|transmembrane transport
evm.TU.Hic_asm_15.2812	474.4	178.559	770.24	4.30856	2.10721	9.17026e-19	6.32329e-17	Up	15.8834	21.4279	15.7572	6.90793	4.35281	3.88803	Enc1	Ectoderm-neural cortex protein 1			GO:0000785,GO:0031463,GO:0005737,GO:0005856,GO:0043025,GO:0016363,GO:0005730,GO:0005654,GO:0005634,GO:0003779,GO:0017148,GO:0010976,GO:0010499,GO:0016567	chromatin|Cul3-RING ubiquitin ligase complex|cytoplasm|cytoskeleton|neuronal cell body|nuclear matrix|nucleolus|nucleoplasm|nucleus|actin binding|negative regulation of translation|positive regulation of neuron projection development|proteasomal ubiquitin-independent protein catabolic process|protein ubiquitination
evm.TU.Hic_asm_19.1442	636.126	239.793	1032.46	4.30517	2.10607	1.32027e-19	9.97923e-18	Up	33.0418	23.1533	17.054	6.85931	7.60059	6.44775	ARL5B	ADP-ribosylation factor-like protein 5B			GO:0005737,GO:0005802,GO:0005525,GO:0003924,GO:0006886,GO:1903292,GO:0016192	cytoplasm|trans-Golgi network|GTP binding|GTPase activity|intracellular protein transport|protein localization to Golgi membrane|vesicle-mediated transport
evm.TU.Hic_asm_0.906	2300.39	868.169	3732.6	4.29909	2.10403	0.000171252	0.00103839	Up	97.9434	61.9692	95.93	43.7454	14.3665	15.2423	Serpine1	Plasminogen activator inhibitor 1	ko04390,ko04371,ko04066,ko04115,ko04218,ko04610,ko05142,ko04933	Hippo signaling pathway|Apelin signaling pathway|HIF-1 signaling pathway|p53 signaling pathway|Cellular senescence|Complement and coagulation cascades|Chagas disease|AGE-RAGE signaling pathway in diabetic complications	GO:0042583,GO:0062023,GO:0005737,GO:0070062,GO:0005576,GO:0005615,GO:1904090,GO:0097180,GO:0002020,GO:0004867,GO:0005102,GO:0001525,GO:1904045,GO:1904385,GO:0071318,GO:0071320,GO:0071321,GO:0071409,GO:0071549,GO:0044344,GO:0071372,GO:0071377,GO:0071333,GO:0071258,GO:0071363,GO:0070301,GO:0071456,GO:0032869,GO:0071347,GO:1990830,GO:0071222,GO:0071404,GO:0071260,GO:0071248,GO:1990090,GO:0071316,GO:…	chromaffin granule|collagen-containing extracellular matrix|cytoplasm|extracellular exosome|extracellular region|extracellular space|peptidase inhibitor complex|serine protease inhibitor complex|protease binding|serine-type endopeptidase inhibitor activity|signaling receptor binding|angiogenesis|cellular response to aldosterone|cellular response to angiotensin|cellular response to ATP|cellular re…
evm.TU.Hic_asm_10.373	9685.26	3662.69	15707.8	4.28891	2.10061	7.21699e-38	1.86616e-35	Up	207.409	228.468	150.946	55.4899	52.5665	60.2909	gnb5b	Guanine nucleotide-binding protein subunit beta-5b	ko04014,ko04371,ko04151,ko04062,ko04926,ko04724,ko04727,ko04725,ko04728,ko04726,ko04723,ko04713,ko05200,ko05170,ko05163,ko05167,ko05032,ko05034	Ras signaling pathway|Apelin signaling pathway|PI3K-Akt signaling pathway|Chemokine signaling pathway|Relaxin signaling pathway|Glutamatergic synapse|GABAergic synapse|Cholinergic synapse|Dopaminergic synapse|Serotonergic synapse|Retrograde endocannabinoid signaling|Circadian entrainment|Pathways in cancer|Human immunodeficiency virus 1 infection|Human cytomegalovirus infection|Kaposi sarcoma-ass…	GO:0005737,GO:0005834,GO:0030159,GO:0007212,GO:0007186	cytoplasm|heterotrimeric G-protein complex|signaling receptor complex adaptor activity|dopamine receptor signaling pathway|G protein-coupled receptor signaling pathway
evm.TU.Hic_asm_20.873	98.3799	37.5143	159.245	4.26694	2.0932	3.08712e-08	4.64178e-07	Up	0.78703	1.32799	1.38828	0.31739	0.199656	0.500277	PTGER3	Prostaglandin E2 receptor EP3 subtype	ko04020,ko04024,ko04080,ko04923,ko05200,ko05163	Calcium signaling pathway|cAMP signaling pathway|Neuroactive ligand-receptor interaction|Regulation of lipolysis in adipocytes|Pathways in cancer|Human cytomegalovirus infection	GO:0005886,GO:0004957	plasma membrane|prostaglandin E receptor activity
evm.TU.Hic_asm_7.1821	31.2767	11.8219	50.7316	4.2584	2.09031	0.000194508	0.0011622	Up	0.988977	0.495461	1.46829	0.347964	0.332386	0.165347	ANXA6	Annexin A6			GO:0042584,GO:0005737,GO:0005925,GO:0042470,GO:0016020,GO:0030061,GO:0048471,GO:0005886,GO:0001725,GO:0031982,GO:0051015,GO:0005262,GO:0005509,GO:0005544,GO:0048306,GO:0038024,GO:0015485,GO:0035374,GO:0019899,GO:0005525,GO:0008201,GO:0015276,GO:0001786,GO:0097190,GO:0031214,GO:0070509,GO:0070588,GO:0006816,GO:0003418,GO:0051560,GO:0051283,GO:0001755,GO:0001778,GO:0006937	chromaffin granule membrane|cytoplasm|focal adhesion|melanosome|membrane|mitochondrial crista|perinuclear region of cytoplasm|plasma membrane|stress fiber|vesicle|actin filament binding|calcium channel activity|calcium ion binding|calcium-dependent phospholipid binding|calcium-dependent protein binding|cargo receptor activity|cholesterol binding|chondroitin sulfate binding|enzyme binding|GTP bind…
evm.TU.Hic_asm_8.629	335.695	127.553	543.838	4.25507	2.08918	5.88971e-16	3.00635e-14	Up	16.3439	12.4697	11.1103	5.03361	3.92059	2.56186	Slc45a3	Solute carrier family 45 member 3	ko05202,ko05206	Transcriptional misregulation in cancer|MicroRNAs in cancer	GO:0016020,GO:0008506,GO:0045723,GO:0010907,GO:0048713,GO:0015770	membrane|sucrose:proton symporter activity|positive regulation of fatty acid biosynthetic process|positive regulation of glucose metabolic process|regulation of oligodendrocyte differentiation|sucrose transport
evm.TU.Hic_asm_15.2651	1139.47	433.839	1845.09	4.25238	2.08827	9.71923e-23	9.59811e-21	Up	24.7649	28.6378	16.0585	7.67996	6.34957	6.06644	VCAM1	Vascular cell adhesion protein 1	ko04064,ko04668,ko04514,ko04670,ko05144,ko05143,ko05417,ko05418,ko04933	NF-kappa B signaling pathway|TNF signaling pathway|Cell adhesion molecules|Leukocyte transendothelial migration|Malaria|African trypanosomiasis|Lipid and atherosclerosis|Fluid shear stress and atherosclerosis|AGE-RAGE signaling pathway in diabetic complications	GO:0005886,GO:0005178,GO:0007155,GO:0098609,GO:0050896	plasma membrane|integrin binding|cell adhesion|cell-cell adhesion|response to stimulus
evm.TU.Hic_asm_7.1472	14.6952	5.62797	23.7625	4.23985	2.08401	0.00849729	0.0285881	Up	0.385813	0.363041	0.11456	0.025552	0.122041	0.103206	Tmem8b	Transmembrane protein 8B			GO:0009986,GO:0005783,GO:0005739,GO:0005634,GO:0005886,GO:0007160	cell surface|endoplasmic reticulum|mitochondrion|nucleus|plasma membrane|cell-matrix adhesion
evm.TU.Hic_asm_22.1100	2744.55	1050.54	4438.56	4.2253	2.07905	3.90887e-28	5.69016e-26	Up	161.981	182.074	107.113	46.4413	41.4935	43.4446	Rgcc	Regulator of cell cycle RGCC			GO:0005813,GO:0005737,GO:0005730,GO:0005654,GO:0005634,GO:0030295,GO:0019901,GO:0070412,GO:0071456,GO:0006956,GO:0072537,GO:0000082,GO:0016525,GO:0043537,GO:0008285,GO:2000048,GO:0001818,GO:0001937,GO:0001100,GO:0090272,GO:1901991,GO:0032967,GO:0045737,GO:0001819,GO:2000573,GO:0051091,GO:2000353,GO:0010718,GO:1901203,GO:0003331,GO:1900087,GO:0010628,GO:0045840,GO:0051496,GO:0045944	centrosome|cytoplasm|nucleolus|nucleoplasm|nucleus|protein kinase activator activity|protein kinase binding|R-SMAD binding|cellular response to hypoxia|complement activation|fibroblast activation|G1/S transition of mitotic cell cycle|negative regulation of angiogenesis|negative regulation of blood vessel endothelial cell migration|negative regulation of cell population proliferation|negative regu…
evm.TU.Hic_asm_2.433	12.2833	4.70301	19.8636	4.21563	2.07575	0.0061235	0.0217533	Up	1.1508	0.696588	1.55118	0.180513	0.459818	0.347192
evm.TU.Hic_asm_22.1344	22185.8	8529.51	35842	4.20224	2.07116	6.01484e-16	3.05436e-14	Up	1143.14	1071.39	499.88	223.297	258.861	312.147	cxcr4-b	C-X-C chemokine receptor type 4-B	ko03250,ko03260,ko04020,ko04060,ko04061,ko04144,ko04810,ko04670,ko04672,ko04062,ko04360,ko05200,ko05170,ko05163	Viral life cycle - HIV-1|Virion - Human immunodeficiency virus|Calcium signaling pathway|Cytokine-cytokine receptor interaction|Viral protein interaction with cytokine and cytokine receptor|Endocytosis|Regulation of actin cytoskeleton|Leukocyte transendothelial migration|Intestinal immune network for IgA production|Chemokine signaling pathway|Axon guidance|Pathways in cancer|Human immunodeficienc…	GO:0005769,GO:0005770,GO:0005764,GO:0005634,GO:0005886,GO:0016494,GO:0019955,GO:0071345,GO:0006935,GO:0060216,GO:0007186,GO:0008354,GO:0007509	early endosome|late endosome|lysosome|nucleus|plasma membrane|C-X-C chemokine receptor activity|cytokine binding|cellular response to cytokine stimulus|chemotaxis|definitive hemopoiesis|G protein-coupled receptor signaling pathway|germ cell migration|mesoderm migration involved in gastrulation
evm.TU.Hic_asm_7.1125	33.848	13.038	54.6579	4.20064	2.07061	0.0162405	0.0484749	Up	0.125175	1.57049	4.73897	0.580315	0.356359	0.956705	F11R	Junctional adhesion molecule A	ko04514,ko04530,ko04670,ko05120	Cell adhesion molecules|Tight junction|Leukocyte transendothelial migration|Epithelial cell signaling in Helicobacter pylori infection	GO:0005923,GO:0005886,GO:0007155,GO:0090557,GO:0050892,GO:0090559	bicellular tight junction|plasma membrane|cell adhesion|establishment of endothelial intestinal barrier|intestinal absorption|regulation of membrane permeability
evm.TU.Hic_asm_18.1280	20.4947	7.85726	33.1321	4.19884	2.06999	0.00146165	0.00651052	Up	0.26811	0.082044	0.262132	0.0714598	0.0620552	0.0449814	FRMPD3	FERM and PDZ domain-containing protein 3			GO:0005856,GO:0005886,GO:0030667,GO:0070821	cytoskeleton|plasma membrane|secretory granule membrane|tertiary granule membrane
evm.TU.Hic_asm_6.1140	368.166	141.804	594.527	4.19039	2.06709	1.79716e-15	8.44053e-14	Up	7.0678	8.0764	5.28275	2.80373	1.52381	1.67356	MACC1	Metastasis-associated in colon cancer protein 1			GO:0005737,GO:0005739,GO:0005634,GO:0008083,GO:0051781,GO:0045944	cytoplasm|mitochondrion|nucleus|growth factor activity|positive regulation of cell division|positive regulation of transcription by RNA polymerase II
evm.TU.Hic_asm_19.1883	330.443	127.601	533.284	4.18296	2.06452	0.00931902	0.0307751	Up	13.796	11.9628	12.374	0.930462	2.52229	7.77758	ALOX5	Polyunsaturated fatty acid 5-lipoxygenase	ko00590,ko04664,ko04913,ko04726,ko05145	Arachidonic acid metabolism|Fc epsilon RI signaling pathway|Ovarian steroidogenesis|Serotonergic synapse|Toxoplasmosis	GO:0005829,GO:0005641,GO:0016363,GO:0031965,GO:0048471,GO:0004052,GO:0004051,GO:0036403,GO:0016787,GO:0005506,GO:0036336,GO:0042593,GO:0006959,GO:0002232,GO:0002523,GO:1901753,GO:0019370,GO:0034440,GO:2001301,GO:0016525,GO:0001937,GO:0050728,GO:1903573,GO:1903671,GO:0061044,GO:0061045,GO:0030501,GO:1904999,GO:1900407,GO:1900015,GO:0045598,GO:0050727,GO:0106014,GO:0050796,GO:1903426	cytosol|nuclear envelope lumen|nuclear matrix|nuclear membrane|perinuclear region of cytoplasm|arachidonate 12(S)-lipoxygenase activity|arachidonate 5-lipoxygenase activity|arachidonate 8(S)-lipoxygenase activity|hydrolase activity|iron ion binding|dendritic cell migration|glucose homeostasis|humoral immune response|leukocyte chemotaxis involved in inflammatory response|leukocyte migration involv…
evm.TU.Hic_asm_1.139	107.202	41.5553	172.848	4.17756	2.06266	1.27381e-09	2.50579e-08	Up	10.7649	13.0979	6.86951	2.25141	2.86749	3.96942
evm.TU.Hic_asm_13.515	607.429	235.463	979.395	4.15764	2.05576	5.46442e-19	3.87678e-17	Up	13.8106	15.3774	8.41553	4.13219	3.79241	3.19466	TNFRSF11A	Tumor necrosis factor receptor superfamily member 11A	ko04064,ko04060,ko04917,ko04380,ko05323	NF-kappa B signaling pathway|Cytokine-cytokine receptor interaction|Prolactin signaling pathway|Osteoclast differentiation|Rheumatoid arthritis	GO:0005829,GO:0009897,GO:0005886,GO:0019955,GO:0046872,GO:0038023,GO:0004888,GO:0005031,GO:0002250,GO:0007267,GO:0034224,GO:0060086,GO:0048535,GO:0060749,GO:0002548,GO:0072674,GO:0001503,GO:0030316,GO:0045780,GO:0008284,GO:0051091,GO:0071848,GO:0071812,GO:0043507,GO:0051092,GO:0034097,GO:0045471,GO:0032868,GO:0070555,GO:0032496,GO:0009612,GO:0014070,GO:0009314,GO:0034612,GO:0007165,GO:0071847,GO:…	cytosol|external side of plasma membrane|plasma membrane|cytokine binding|metal ion binding|signaling receptor activity|transmembrane signaling receptor activity|tumor necrosis factor receptor activity|adaptive immune response|cell-cell signaling|cellular response to zinc ion starvation|circadian temperature homeostasis|lymph node development|mammary gland alveolus development|monocyte chemotaxis…
evm.TU.Hic_asm_10.180	920.421	356.908	1483.93	4.15626	2.05529	3.76449e-22	3.5739e-20	Up	38.3497	33.5184	21.9867	9.69684	10.07	7.98209	Tiparp	Protein mono-ADP-ribosyltransferase TIPARP			GO:0005634,GO:0000987,GO:0046872,GO:0003950,GO:0140803,GO:1990404,GO:0016779,GO:0008209,GO:0071407,GO:0008210,GO:0060325,GO:0008585,GO:0030097,GO:0001822,GO:0010629,GO:0006807,GO:0048008,GO:0045732,GO:0009791,GO:0060021,GO:0048705,GO:0048745,GO:0001570	nucleus|cis-regulatory region sequence-specific DNA binding|metal ion binding|NAD+ ADP-ribosyltransferase activity|NAD+- protein-cysteine ADP-ribosyltransferase activity|NAD+-protein ADP-ribosyltransferase activity|nucleotidyltransferase activity|androgen metabolic process|cellular response to organic cyclic compound|estrogen metabolic process|face morphogenesis|female gonad development|hemopoies…
evm.TU.Hic_asm_19.955	41.7881	16.273	67.3032	4.14434	2.05114	0.00155894	0.00686453	Up	0.346804	0.638856	2.15148	0.311715	0.188059	0.435456	Syngr3	Synaptogyrin-3			GO:0031594,GO:0045202,GO:0008021,GO:0030672,GO:0047485,GO:0042169,GO:0032411,GO:0045055,GO:0051580	neuromuscular junction|synapse|synaptic vesicle|synaptic vesicle membrane|protein N-terminus binding|SH2 domain binding|positive regulation of transporter activity|regulated exocytosis|regulation of neurotransmitter uptake
evm.TU.Hic_asm_13.545	10.1069	3.99035	16.2234	4.13931	2.04939	0.0135334	0.0418173	Up	0.38387	0.260876	0.23509	0.07627	0.0364278	0.15403	HHATL	Protein-cysteine N-palmitoyltransferase HHAT-like protein	ko04340	Hedgehog signaling pathway	GO:0005783,GO:0005789,GO:0048471,GO:0016746,GO:0060262	endoplasmic reticulum|endoplasmic reticulum membrane|perinuclear region of cytoplasm|acyltransferase activity|negative regulation of N-terminal protein palmitoylation
evm.TU.Hic_asm_1.833	1395.34	543.003	2247.68	4.1369	2.04855	3.49981e-29	5.4156e-27	Up	40.0319	46.5335	33.3053	13.9379	12.0955	9.59017	ocln	Occludin	ko04514,ko04530,ko04670,ko05160,ko05130	Cell adhesion molecules|Tight junction|Leukocyte transendothelial migration|Hepatitis C|Pathogenic Escherichia coli infection	GO:0005923,GO:0005886,GO:0070830	bicellular tight junction|plasma membrane|bicellular tight junction assembly
evm.TU.Hic_asm_14.2091	929.078	362.442	1495.71	4.12589	2.0447	1.13209e-15	5.47974e-14	Up	74.0181	90.7607	40.6678	22.8037	20.8137	17.6182	CDKN1B	Cyclin-dependent kinase inhibitor 1B	ko04012,ko04066,ko04068,ko04151,ko04110,ko05200,ko05202,ko05206,ko05203,ko05226,ko05220,ko05215,ko05222,ko05162,ko05169,ko05165,ko04933,ko04934,ko01522	ErbB signaling pathway|HIF-1 signaling pathway|FoxO signaling pathway|PI3K-Akt signaling pathway|Cell cycle|Pathways in cancer|Transcriptional misregulation in cancer|MicroRNAs in cancer|Viral carcinogenesis|Gastric cancer|Chronic myeloid leukemia|Prostate cancer|Small cell lung cancer|Measles|Epstein-Barr virus infection|Human papillomavirus infection|AGE-RAGE signaling pathway in diabetic compl…	GO:0031464,GO:0005737,GO:0005829,GO:0005768,GO:0043231,GO:0005654,GO:0005634,GO:0051087,GO:0030332,GO:0004861,GO:0030544,GO:0060090,GO:0140678,GO:0019901,GO:0004860,GO:0019903,GO:0044877,GO:1990757,GO:0031625,GO:0048102,GO:0071236,GO:0071456,GO:0071285,GO:0071407,GO:0090398,GO:0006977,GO:1904019,GO:0060767,GO:0000082,GO:0007507,GO:0048839,GO:0051179,GO:1905179,GO:1902807,GO:0030308,GO:0008285,GO:…	Cul4A-RING E3 ubiquitin ligase complex|cytoplasm|cytosol|endosome|intracellular membrane-bounded organelle|nucleoplasm|nucleus|chaperone binding|cyclin binding|cyclin-dependent protein serine/threonine kinase inhibitor activity|Hsp70 protein binding|molecular adaptor activity|molecular function inhibitor activity|protein kinase binding|protein kinase inhibitor activity|protein phosphatase binding…
evm.TU.Hic_asm_9.83	3199.41	1248.61	5150.21	4.12391	2.04401	9.7028e-31	1.68743e-28	Up	77.2272	62.6526	50.9934	19.6525	21.0882	16.1372	irf2bp2b	Interferon regulatory factor 2-binding protein 2-B			GO:0005634,GO:0001227,GO:0046872,GO:0000978,GO:0003714,GO:0045650,GO:0006357	nucleus|DNA-binding transcription repressor activity, RNA polymerase II-specific|metal ion binding|RNA polymerase II cis-regulatory region sequence-specific DNA binding|transcription corepressor activity|negative regulation of macrophage differentiation|regulation of transcription by RNA polymerase II
evm.TU.Hic_asm_11.555	1520.89	595.823	2445.95	4.10421	2.0371	1.20921e-23	1.29855e-21	Up	25.479	25.7372	15.7447	7.50012	6.80569	5.75537	Bmpr1a	Bone morphogenetic protein receptor type-1A	ko04350,ko04390,ko04060,ko04550,ko05418	TGF-beta signaling pathway|Hippo signaling pathway|Cytokine-cytokine receptor interaction|Signaling pathways regulating pluripotency of stem cells|Fluid shear stress and atherosclerosis	GO:0005901,GO:0009986,GO:0030425,GO:0009897,GO:0043025,GO:0005886,GO:0043235,GO:0005524,GO:0036122,GO:0098821,GO:0046872,GO:0019211,GO:0042803,GO:0043539,GO:0004674,GO:0046332,GO:0140537,GO:0005025,GO:0001525,GO:0009952,GO:0060928,GO:0003171,GO:0030509,GO:0061312,GO:0003161,GO:0003215,GO:0051216,GO:0030154,GO:0071773,GO:0071363,GO:0021953,GO:0002062,GO:0048589,GO:0035912,GO:0009950,GO:0009953,GO:…	caveola|cell surface|dendrite|external side of plasma membrane|neuronal cell body|plasma membrane|receptor complex|ATP binding|BMP binding|BMP receptor activity|metal ion binding|phosphatase activator activity|protein homodimerization activity|protein serine/threonine kinase activator activity|protein serine/threonine kinase activity|SMAD binding|transcription regulator activator activity|transfo…
evm.TU.Hic_asm_19.364	595.229	233.385	957.072	4.09614	2.03426	1.5991e-23	1.68703e-21	Up	22.9098	28.6544	20.3546	8.72311	7.12059	5.73493
evm.TU.Hic_asm_15.1590	772.319	303.752	1240.89	4.0833	2.02974	1.55666e-22	1.52196e-20	Up	13.3562	13.3063	8.3537	3.71161	3.79193	3.03493	rnf19b	E3 ubiquitin-protein ligase RNF19B			GO:0005737,GO:0005789,GO:0000151,GO:0046872,GO:0031624,GO:0061630,GO:0032436,GO:0000209,GO:0006511	cytoplasm|endoplasmic reticulum membrane|ubiquitin ligase complex|metal ion binding|ubiquitin conjugating enzyme binding|ubiquitin protein ligase activity|positive regulation of proteasomal ubiquitin-dependent protein catabolic process|protein polyubiquitination|ubiquitin-dependent protein catabolic process
evm.TU.Hic_asm_19.586	82.1019	32.4398	131.764	4.07817	2.02792	7.96458e-06	6.96714e-05	Up	1.90884	3.53376	1.07249	0.661099	0.432081	0.883381
evm.TU.Hic_asm_3.205	21.6722	8.60226	34.7421	4.07673	2.02741	0.00523249	0.0191132	Up	0.264816	0.91581	0.816565	0.202367	0.0579924	0.350303	PODN	Podocan			GO:0062023,GO:0005737,GO:0005615,GO:0005518,GO:0030336,GO:0008285	collagen-containing extracellular matrix|cytoplasm|extracellular space|collagen binding|negative regulation of cell migration|negative regulation of cell population proliferation
evm.TU.Hic_asm_14.1939	869.359	342.504	1396.21	4.07539	2.02694	8.43466e-16	4.1858e-14	Up	19.7044	15.0664	10.2398	5.95072	3.97361	3.66253	PFKFB3	6-phosphofructo-2-kinase/fructose-2,6-bisphosphatase 3	ko00051,ko04066,ko04152	Fructose and mannose metabolism|HIF-1 signaling pathway|AMPK signaling pathway	GO:0005829,GO:0005654,GO:0003873,GO:0005524,GO:0004331,GO:0007420,GO:0006003,GO:0006000	cytosol|nucleoplasm|6-phosphofructo-2-kinase activity|ATP binding|fructose-2,6-bisphosphate 2-phosphatase activity|brain development|fructose 2,6-bisphosphate metabolic process|fructose metabolic process
evm.TU.Hic_asm_13.104	382.799	151.073	614.525	4.06259	2.0224	6.87518e-33	1.45281e-30	Up	21.2194	23.7878	23.1901	7.72936	6.63755	6.26189	Ppp1r3g	Protein phosphatase 1 regulatory subunit 3G			GO:0005737,GO:0000164,GO:2001069,GO:0008157,GO:0019903,GO:0042593,GO:0005978,GO:2000467,GO:0045725,GO:0005979	cytoplasm|protein phosphatase type 1 complex|glycogen binding|protein phosphatase 1 binding|protein phosphatase binding|glucose homeostasis|glycogen biosynthetic process|positive regulation of glycogen (starch) synthase activity|positive regulation of glycogen biosynthetic process|regulation of glycogen biosynthetic process
evm.TU.Hic_asm_18.839	2354.1	931.905	3776.29	4.05036	2.01805	5.01043e-32	9.84651e-30	Up	73.9782	75.9916	101.289	28.6012	26.2253	21.446	eif4ebp3l	Eukaryotic translation initiation factor 4E-binding protein 3-like			GO:0005737,GO:0008190,GO:0045947,GO:0014743	cytoplasm|eukaryotic initiation factor 4E binding|negative regulation of translational initiation|regulation of muscle hypertrophy
evm.TU.Hic_asm_3.1592	34.0907	13.4315	54.7499	4.04628	2.0166	0.00872835	0.0291767	Up	1.77849	0.810535	0.939389	0.520983	0.540935	0
evm.TU.Hic_asm_11.179	363.641	144.094	583.187	4.04125	2.0148	7.22814e-11	1.73017e-09	Up	15.1937	11.6889	7.74533	4.73904	3.70925	2.07193	Prr18	Proline-rich protein 18
evm.TU.Hic_asm_15.2599	77.0227	30.5063	123.539	4.02754	2.0099	4.42896e-09	7.91974e-08	Up	2.87687	3.68377	4.71508	1.25237	1.31901	0.852334	Hapln4	Hyaluronan and proteoglycan link protein 4			GO:0031012,GO:0005576,GO:0072534,GO:0045202,GO:0005540,GO:0150043,GO:0007155,GO:0007417,GO:1904862,GO:0001501,GO:0051932	extracellular matrix|extracellular region|perineuronal net|synapse|hyaluronic acid binding|structural constituent of synapse-associated extracellular matrix|cell adhesion|central nervous system development|inhibitory synapse assembly|skeletal system development|synaptic transmission, GABAergic
evm.TU.Hic_asm_8.403	266.676	105.943	427.41	4.02667	2.00959	6.32464e-09	1.10188e-07	Up	8.67563	10.2196	4.37931	2.52815	3.16507	1.39245	SH2D7	SH2 domain-containing protein 7
evm.TU.Hic_asm_3.1119	34.756	13.8222	55.6899	4.01084	2.0039	0.000345407	0.00190933	Up	2.01656	2.17324	0.690899	0.585586	0.618252	0.284537	FBXW12	F-box/WD repeat-containing protein 12			GO:0005829	cytosol
evm.TU.Hic_asm_14.641	11145.2	4451.25	17839.1	4.0072	2.00259	2.83813e-38	7.74653e-36	Up	233.801	243.965	203.487	78.0803	74.9056	56.0508	hif1a	Hypoxia-inducible factor 1-alpha	ko04066,ko04140,ko04137,ko04659,ko04919,ko04361,ko04212,ko05200,ko05205,ko05208,ko05230,ko05231,ko05235,ko05211,ko05167	HIF-1 signaling pathway|Autophagy - animal|Mitophagy - animal|Th17 cell differentiation|Thyroid hormone signaling pathway|Axon regeneration|Longevity regulating pathway - worm|Pathways in cancer|Proteoglycans in cancer|Chemical carcinogenesis - reactive oxygen species|Central carbon metabolism in cancer|Choline metabolism in cancer|PD-L1 expression and PD-1 checkpoint pathway in cancer|Renal cell…	GO:0005737,GO:0016607,GO:0005634,GO:0003677,GO:0003700,GO:0046983,GO:0001678	cytoplasm|nuclear speck|nucleus|DNA binding|DNA-binding transcription factor activity|protein dimerization activity|cellular glucose homeostasis
evm.TU.Hic_asm_6.1848	968.275	386.853	1549.7	4.00622	2.00224	7.56067e-16	3.79036e-14	Up	38.6128	26.1072	17.6841	9.72068	7.74983	7.83092	Dusp2	Dual specificity protein phosphatase 2	ko04010,ko04361	MAPK signaling pathway|Axon regeneration	GO:0005737,GO:0031965,GO:0005654,GO:0005634,GO:0017017,GO:0051019,GO:0017018,GO:0004721,GO:0004725,GO:0008330,GO:0001706,GO:0043409,GO:0006470	cytoplasm|nuclear membrane|nucleoplasm|nucleus|MAP kinase tyrosine/serine/threonine phosphatase activity|mitogen-activated protein kinase binding|myosin phosphatase activity|phosphoprotein phosphatase activity|protein tyrosine phosphatase activity|protein tyrosine/threonine phosphatase activity|endoderm formation|negative regulation of MAPK cascade|protein dephosphorylation
evm.TU.Hic_asm_14.745	1320.09	528.655	2111.53	3.99434	1.99796	1.99838e-25	2.48558e-23	Up	17.511	18.1197	11.1419	5.05598	4.71802	4.63	Sik2	Serine/threonine-protein kinase SIK2	ko04922	Glucagon signaling pathway	GO:0005737,GO:0005634,GO:0005524,GO:0000287,GO:0106310,GO:0004674,GO:0042149,GO:0008286,GO:0035556,GO:0046777,GO:0006468,GO:0046626	cytoplasm|nucleus|ATP binding|magnesium ion binding|protein serine kinase activity|protein serine/threonine kinase activity|cellular response to glucose starvation|insulin receptor signaling pathway|intracellular signal transduction|protein autophosphorylation|protein phosphorylation|regulation of insulin receptor signaling pathway
evm.TU.Hic_asm_19.553	6709.3	2691.32	10727.3	3.98649	1.99512	4.53284e-25	5.49872e-23	Up	125.143	166.256	117.421	32.9138	41.2374	52.0159	cyp2k1	Cytochrome P450 2K1			GO:0005789,GO:0070330,GO:0020037,GO:0005506,GO:0046222,GO:0048252,GO:0002933	endoplasmic reticulum membrane|aromatase activity|heme binding|iron ion binding|aflatoxin metabolic process|lauric acid metabolic process|lipid hydroxylation
evm.TU.Hic_asm_15.1132	10.0106	3.97307	16.0481	3.97706	1.9917	0.0163136	0.0486857	Up	0.28746	0.369905	0.344707	0.15377	0.125902	0.0253505	Slc39a4	Zinc transporter ZIP4	ko04978,ko05010,ko05012	Mineral absorption|Alzheimer disease|Parkinson disease	GO:0016324,GO:0031410,GO:0005886,GO:0055038,GO:0046872,GO:0005385,GO:0034224,GO:0006882,GO:0051238,GO:0071578	apical plasma membrane|cytoplasmic vesicle|plasma membrane|recycling endosome membrane|metal ion binding|zinc ion transmembrane transporter activity|cellular response to zinc ion starvation|cellular zinc ion homeostasis|sequestering of metal ion|zinc ion import across plasma membrane
evm.TU.Hic_asm_7.764	25664.7	10321.5	41007.8	3.9732	1.9903	1.907e-60	1.24921e-57	Up	1612.59	1493.48	1712.82	458.653	479.931	553.381	Xbp1	X-box-binding protein 1	ko04141,ko05010,ko05012,ko05014,ko05017,ko05022,ko05417,ko04932	Protein processing in endoplasmic reticulum|Alzheimer disease|Parkinson disease|Amyotrophic lateral sclerosis|Spinocerebellar ataxia|Pathways of neurodegeneration - multiple diseases|Lipid and atherosclerosis|Non-alcoholic fatty liver disease	GO:0005737,GO:0005783,GO:0005789,GO:0005634,GO:0098793,GO:0090575,GO:0031490,GO:0000987,GO:0003677,GO:0003700,GO:0000981,GO:0042826,GO:0042802,GO:0036312,GO:0046982,GO:0000978,GO:0000977,GO:0043565,GO:1990837,GO:0000976,GO:0044389,GO:0060612,GO:0001525,GO:0071230,GO:0071236,GO:0071498,GO:0071332,GO:0042149,GO:0071333,GO:0032869,GO:0071353,GO:0071499,GO:1990830,GO:0071222,GO:0031670,GO:0071375,GO:…	cytoplasm|endoplasmic reticulum|endoplasmic reticulum membrane|nucleus|presynapse|RNA polymerase II transcription regulator complex|chromatin DNA binding|cis-regulatory region sequence-specific DNA binding|DNA binding|DNA-binding transcription factor activity|DNA-binding transcription factor activity, RNA polymerase II-specific|histone deacetylase binding|identical protein binding|phosphatidylino…
evm.TU.Hic_asm_12.713	4568.96	1838.8	7299.12	3.96958	1.98899	1.08306e-19	8.24972e-18	Up	73.7977	77.6711	39.5649	20.3234	19.7037	19.1622	ESRRA	Steroid hormone receptor ERR1			GO:0000785,GO:0005737,GO:0001650,GO:0045171,GO:0015630,GO:0005654,GO:0005634,GO:0003700,GO:0000981,GO:0004879,GO:0003707,GO:0019904,GO:0000978,GO:0043565,GO:1990837,GO:0005496,GO:0008270,GO:0051216,GO:1900078,GO:0045944,GO:0042127,GO:0006355,GO:0030278,GO:0045667,GO:0045670,GO:0006357,GO:0032355	chromatin|cytoplasm|fibrillar center|intercellular bridge|microtubule cytoskeleton|nucleoplasm|nucleus|DNA-binding transcription factor activity|DNA-binding transcription factor activity, RNA polymerase II-specific|nuclear receptor activity|nuclear steroid receptor activity|protein domain specific binding|RNA polymerase II cis-regulatory region sequence-specific DNA binding|sequence-specific DNA …
evm.TU.Hic_asm_10.179	18.5699	7.52653	29.6133	3.96549	1.9875	0.00752351	0.0257941	Up	6.4778	6.77273	1.80325	2.14509	0.512266	2.0629
evm.TU.Hic_asm_12.520	296.565	119.549	473.581	3.96221	1.98631	2.39366e-13	8.44529e-12	Up	17.1094	15.2737	8.42194	3.75694	4.77536	4.12579	C7	Complement component C7	ko04810,ko04610,ko05171,ko05322,ko05020	Regulation of actin cytoskeleton|Complement and coagulation cascades|Coronavirus disease - COVID-19|Systemic lupus erythematosus|Prion disease	GO:0005615,GO:0005579,GO:0006956,GO:0006957,GO:0006958,GO:0019835	extracellular space|membrane attack complex|complement activation|complement activation, alternative pathway|complement activation, classical pathway|cytolysis
evm.TU.Hic_asm_9.266	44.6452	17.9799	71.3104	3.94372	1.97956	6.4203e-06	5.76917e-05	Up	1.23191	0.805	1.40983	0.492929	0.340969	0.235386	SARG	Specifically androgen-regulated gene protein			GO:0005737,GO:0005829,GO:0005886	cytoplasm|cytosol|plasma membrane
evm.TU.Hic_asm_3.1402	177.457	71.6742	283.24	3.9386	1.97768	1.95755e-14	8.09891e-13	Up	14.4577	15.116	20.4891	6.34201	5.2266	4.01816	MS4A4A	Membrane-spanning 4-domains subfamily A member 4A			GO:0005783,GO:0005794,GO:0005886,GO:0044853	endoplasmic reticulum|Golgi apparatus|plasma membrane|plasma membrane raft
evm.TU.Hic_asm_6.2385	16.1934	6.59532	25.7915	3.93697	1.97709	0.00146512	0.00652449	Up	1.23067	1.2867	1.55721	0.333434	0.371592	0.577183	SIGLEC1	Sialoadhesin			GO:0005769,GO:0005576,GO:0005770,GO:0016020,GO:0005886,GO:0030246,GO:0046790,GO:0098609,GO:0007160,GO:0075512,GO:0006954	early endosome|extracellular region|late endosome|membrane|plasma membrane|carbohydrate binding|virion binding|cell-cell adhesion|cell-matrix adhesion|clathrin-dependent endocytosis of virus by host cell|inflammatory response
evm.TU.Hic_asm_18.1272	50.5966	20.6132	80.5799	3.93285	1.97558	1.82917e-06	1.89593e-05	Up	8.27305	6.1413	4.42175	1.47937	1.8842	2.56084
evm.TU.Hic_asm_12.1000	216.178	87.8144	344.542	3.92884	1.9741	4.70721e-23	4.79307e-21	Up	27.217	23.8505	25.4885	8.51785	7.01683	8.47704
evm.TU.Hic_asm_4.1025	2584.28	1049.12	4119.43	3.92565	1.97293	2.4214e-21	2.14349e-19	Up	125.99	142.216	83.4196	37.4978	42.5012	30.073	RASD1	Dexamethasone-induced Ras-related protein 1	ko04713,ko04934	Circadian entrainment|Cushing syndrome	GO:0005737,GO:0005634,GO:0048471,GO:0005886,GO:0016529,GO:0031681,GO:0005525,GO:0003924,GO:0007186,GO:0045892,GO:0007263,GO:0007165	cytoplasm|nucleus|perinuclear region of cytoplasm|plasma membrane|sarcoplasmic reticulum|G-protein beta-subunit binding|GTP binding|GTPase activity|G protein-coupled receptor signaling pathway|negative regulation of DNA-templated transcription|nitric oxide mediated signal transduction|signal transduction
evm.TU.Hic_asm_10.221	414.802	168.733	660.87	3.91728	1.96985	0.00142379	0.00636207	Up	10.905	13.8847	37.62	4.32009	6.53923	8.74374	AQPA	Aquaporin FA-CHIP	ko04924,ko04976,ko04964	Renin secretion|Bile secretion|Proximal tubule bicarbonate reclamation	GO:0005886,GO:0015267,GO:0015168,GO:0015793	plasma membrane|channel activity|glycerol transmembrane transporter activity|glycerol transmembrane transport
evm.TU.Hic_asm_8.182	632.595	257.762	1007.43	3.9098	1.96709	4.82545e-18	3.06013e-16	Up	15.9593	10.3105	8.51788	3.82402	3.47888	3.64247	Irf7	Interferon regulatory factor 7	ko04620,ko04621,ko04622,ko04623,ko05203,ko05161,ko05160,ko05164,ko05162,ko05168,ko05167,ko05169,ko05417	Toll-like receptor signaling pathway|NOD-like receptor signaling pathway|RIG-I-like receptor signaling pathway|Cytosolic DNA-sensing pathway|Viral carcinogenesis|Hepatitis B|Hepatitis C|Influenza A|Measles|Herpes simplex virus 1 infection|Kaposi sarcoma-associated herpesvirus infection|Epstein-Barr virus infection|Lipid and atherosclerosis	GO:0005737,GO:0005829,GO:0005654,GO:0005634,GO:0000987,GO:0003677,GO:0000981,GO:0000978,GO:1990837,GO:0051607,GO:0002376,GO:0016064,GO:0045893,GO:0032727,GO:0032728,GO:0045944,GO:0032481,GO:0060340,GO:0002819,GO:0010468,GO:0045088,GO:0034124,GO:0034127,GO:0006357,GO:0060337	cytoplasm|cytosol|nucleoplasm|nucleus|cis-regulatory region sequence-specific DNA binding|DNA binding|DNA-binding transcription factor activity, RNA polymerase II-specific|RNA polymerase II cis-regulatory region sequence-specific DNA binding|sequence-specific double-stranded DNA binding|defense response to virus|immune system process|immunoglobulin mediated immune response|positive regulation of …
evm.TU.Hic_asm_11.1230	13.0438	5.31608	20.7715	3.90336	1.96472	0.0154171	0.0464424	Up	0.44043	0.145416	0.774341	0.0921135	0.17598	0.159451	npas4l	Neuronal PAS domain-containing protein 4-like			GO:0005634,GO:0003700,GO:0000981,GO:0046983,GO:0000977,GO:0001568,GO:0060216,GO:0003157,GO:0001885,GO:0045446,GO:0007507,GO:0002244,GO:0060218,GO:0030099,GO:0051892,GO:0060215,GO:0006355,GO:0045601,GO:0006357,GO:0001570	nucleus|DNA-binding transcription factor activity|DNA-binding transcription factor activity, RNA polymerase II-specific|protein dimerization activity|RNA polymerase II transcription regulatory region sequence-specific DNA binding|blood vessel development|definitive hemopoiesis|endocardium development|endothelial cell development|endothelial cell differentiation|heart development|hematopoietic pro…
evm.TU.Hic_asm_8.280	954.609	389.207	1520.01	3.90316	1.96464	1.53416e-16	8.32854e-15	Up	15.6754	15.3901	9.55411	5.43204	4.2283	3.13434	DUSP8	Dual specificity protein phosphatase 8	ko04010,ko04361	MAPK signaling pathway|Axon regeneration	GO:0005737,GO:0005829,GO:0005634,GO:0017017,GO:0017018,GO:0016791,GO:0004721,GO:0004725,GO:0008330,GO:0016311,GO:0043409,GO:0006470	cytoplasm|cytosol|nucleus|MAP kinase tyrosine/serine/threonine phosphatase activity|myosin phosphatase activity|phosphatase activity|phosphoprotein phosphatase activity|protein tyrosine phosphatase activity|protein tyrosine/threonine phosphatase activity|dephosphorylation|negative regulation of MAPK cascade|protein dephosphorylation
evm.TU.Hic_asm_14.973	50.2163	20.4978	79.9349	3.89327	1.96098	0.000305766	0.00171438	Up	5.18834	5.66389	6.3719	3.56252	0.57924	1.31209
evm.TU.Hic_asm_1.1004	11.5977	4.75608	18.4393	3.8843	1.95766	0.00937565	0.03093	Up	0.34527	0.416527	0.621044	0.0791547	0.176426	0.182692	Klhl24	Kelch-like protein 24			GO:0005912,GO:0030424,GO:0031463,GO:0005737,GO:0030057,GO:0043204,GO:0045109,GO:0051865,GO:0016567,GO:2000312	adherens junction|axon|Cul3-RING ubiquitin ligase complex|cytoplasm|desmosome|perikaryon|intermediate filament organization|protein autoubiquitination|protein ubiquitination|regulation of kainate selective glutamate receptor activity
evm.TU.Hic_asm_15.1401	77.451	31.6444	123.258	3.8811	1.95647	0.000640262	0.00325044	Up	8.85598	3.38116	5.09673	3.55868	1.46362	0.456309	MR1	Major histocompatibility complex class I-related gene protein	ko04514,ko04144,ko04145,ko04218,ko04650,ko04612,ko05203,ko05166,ko05170,ko05168,ko05163,ko05167,ko05169,ko05165,ko05320,ko05330,ko05332,ko05416,ko04940	Cell adhesion molecules|Endocytosis|Phagosome|Cellular senescence|Natural killer cell mediated cytotoxicity|Antigen processing and presentation|Viral carcinogenesis|Human T-cell leukemia virus 1 infection|Human immunodeficiency virus 1 infection|Herpes simplex virus 1 infection|Human cytomegalovirus infection|Kaposi sarcoma-associated herpesvirus infection|Epstein-Barr virus infection|Human papil…	GO:0031901,GO:0005789,GO:0031902,GO:0042612,GO:0030881,GO:0042608,GO:0019884,GO:0002474,GO:0050829,GO:0050830,GO:0045087,GO:0002854,GO:0033077	early endosome membrane|endoplasmic reticulum membrane|late endosome membrane|MHC class I protein complex|beta-2-microglobulin binding|T cell receptor binding|antigen processing and presentation of exogenous antigen|antigen processing and presentation of peptide antigen via MHC class I|defense response to Gram-negative bacterium|defense response to Gram-positive bacterium|innate immune response|p…
evm.TU.Hic_asm_21.566	52.183	21.6067	82.7593	3.8626	1.94957	0.000229044	0.00134083	Up	3.39771	2.5742	5.53791	0.733783	0.654205	2.31458	vwc2l	von Willebrand factor C domain-containing protein 2-like			GO:0032281,GO:0005615,GO:0045202,GO:0030514,GO:0007399	AMPA glutamate receptor complex|extracellular space|synapse|negative regulation of BMP signaling pathway|nervous system development
evm.TU.Hic_asm_8.694	1730.55	713.246	2747.85	3.85503	1.94674	1.82525e-22	1.76698e-20	Up	40.0124	38.2616	40.1203	8.92589	12.4782	16.3866	CRY2	Cryptochrome-2	ko04710	Circadian rhythm	GO:0005737,GO:0005634,GO:0003677,GO:0071949,GO:0009881,GO:0032922,GO:0007623,GO:0043153,GO:0042754,GO:0045892,GO:0042752,GO:0009416	cytoplasm|nucleus|DNA binding|FAD binding|photoreceptor activity|circadian regulation of gene expression|circadian rhythm|entrainment of circadian clock by photoperiod|negative regulation of circadian rhythm|negative regulation of DNA-templated transcription|regulation of circadian rhythm|response to light stimulus
evm.TU.Hic_asm_14.2078	427.805	176.369	679.242	3.85191	1.94558	3.71477e-12	1.09614e-10	Up	67.7692	78.5754	32.9945	18.9437	19.781	18.5393
evm.TU.Hic_asm_5.40	1137.65	468.97	1806.33	3.84909	1.94452	2.31045e-28	3.41391e-26	Up	29.216	30.5809	24.8469	11.0098	8.70635	7.32277	NFKBIZ	NF-kappa-B inhibitor zeta	ko05202	Transcriptional misregulation in cancer	GO:0036464,GO:0016607,GO:0005634,GO:0000978,GO:0003712,GO:0042100,GO:1990117,GO:0097398,GO:0071222,GO:0071560,GO:0002544,GO:0019221,GO:0050829,GO:1904019,GO:0061436,GO:0097194,GO:0043966,GO:0080182,GO:0048873,GO:0090594,GO:0045190,GO:0032980,GO:0030216,GO:0043616,GO:0042789,GO:0002317,GO:0050729,GO:2000321,GO:0045944,GO:0010468,GO:0072718,GO:0051593,GO:0140459,GO:0009410,GO:0098773,GO:0048536,GO:…	cytoplasmic ribonucleoprotein granule|nuclear speck|nucleus|RNA polymerase II cis-regulatory region sequence-specific DNA binding|transcription coregulator activity|B cell proliferation|B cell receptor apoptotic signaling pathway|cellular response to interleukin-17|cellular response to lipopolysaccharide|cellular response to transforming growth factor beta stimulus|chronic inflammatory response|c…
evm.TU.Hic_asm_2.733	179.324	74.1941	284.455	3.84747	1.94391	1.76088e-12	5.42395e-11	Up	3.40248	4.26887	2.84148	1.17005	0.78237	1.42527	GRHL1	Grainyhead-like protein 1 homolog			GO:0000785,GO:0043231,GO:0005654,GO:0005634,GO:0031490,GO:0001228,GO:0000981,GO:0042803,GO:0000978,GO:0043565,GO:1990837,GO:0000976,GO:0002934,GO:0008544,GO:0061436,GO:0045944,GO:0045616,GO:0006357	chromatin|intracellular membrane-bounded organelle|nucleoplasm|nucleus|chromatin DNA binding|DNA-binding transcription activator activity, RNA polymerase II-specific|DNA-binding transcription factor activity, RNA polymerase II-specific|protein homodimerization activity|RNA polymerase II cis-regulatory region sequence-specific DNA binding|sequence-specific DNA binding|sequence-specific double-stra…
evm.TU.Hic_asm_5.1267_evm.TU.Hic_asm_5.1268	119.639	49.4716	189.807	3.84517	1.94305	1.89285e-10	4.30536e-09	Up	3.72795	4.43105	2.35954	1.15003	0.986827	1.23718
evm.TU.Hic_asm_17.381	239.42	98.8739	379.967	3.83908	1.94076	8.67469e-18	5.37776e-16	Up	5.44377	4.77608	5.44407	2.17482	1.37112	1.4724	CAPN2	Calpain-2 catalytic subunit	ko04141,ko04210,ko04217,ko04218,ko04510,ko05131,ko05010,ko05022	Protein processing in endoplasmic reticulum|Apoptosis|Necroptosis|Cellular senescence|Focal adhesion|Shigellosis|Alzheimer disease|Pathways of neurodegeneration - multiple diseases	GO:0110158,GO:0000785,GO:0030864,GO:0005737,GO:0005829,GO:0030425,GO:0005783,GO:0009897,GO:0070062,GO:0005925,GO:0005794,GO:0005764,GO:0045121,GO:0005758,GO:0043025,GO:0005634,GO:0097038,GO:0005886,GO:0031143,GO:0005509,GO:0004198,GO:0008234,GO:0008092,GO:0019899,GO:0044877,GO:0048266,GO:0001824,GO:0071230,GO:0035458,GO:0071222,GO:0007565,GO:0007520,GO:0010666,GO:1901741,GO:1901216,GO:2001247,GO:…	calpain complex|chromatin|cortical actin cytoskeleton|cytoplasm|cytosol|dendrite|endoplasmic reticulum|external side of plasma membrane|extracellular exosome|focal adhesion|Golgi apparatus|lysosome|membrane raft|mitochondrial intermembrane space|neuronal cell body|nucleus|perinuclear endoplasmic reticulum|plasma membrane|pseudopodium|calcium ion binding|calcium-dependent cysteine-type endopeptida…
evm.TU.Hic_asm_19.22	48.8756	20.1395	77.6116	3.83671	1.93987	1.06948e-06	1.17416e-05	Up	5.75804	6.11731	8.47978	2.86012	1.9389	1.70355
evm.TU.Hic_asm_3.2316	28.4802	11.8373	45.1232	3.83375	1.93876	0.00190371	0.00813299	Up	0.393347	0.952382	1.29092	0.308498	0.117875	0.427215	LGALS3	Galectin-3			GO:0009986,GO:0062023,GO:0005737,GO:0005829,GO:0070062,GO:0005576,GO:0005615,GO:0101003,GO:0001772,GO:0016020,GO:0005743,GO:0005654,GO:0005634,GO:0005886,GO:0030667,GO:0005681,GO:0030246,GO:0042056,GO:0019863,GO:0043236,GO:0140693,GO:0070492,GO:0019903,GO:0004864,GO:0003723,GO:0061844,GO:0048245,GO:0030855,GO:0045087,GO:0031640,GO:0048246,GO:0002548,GO:0071674,GO:0006397,GO:0045806,GO:2001237,GO:…	cell surface|collagen-containing extracellular matrix|cytoplasm|cytosol|extracellular exosome|extracellular region|extracellular space|ficolin-1-rich granule membrane|immunological synapse|membrane|mitochondrial inner membrane|nucleoplasm|nucleus|plasma membrane|secretory granule membrane|spliceosomal complex|carbohydrate binding|chemoattractant activity|IgE binding|laminin binding|molecular cond…
evm.TU.Hic_asm_14.768	377.69	156.655	598.726	3.82458	1.9353	5.08907e-32	9.90202e-30	Up	12.66	12.4749	11.0914	4.08589	3.59806	3.97844	Usp2	Ubiquitin carboxyl-terminal hydrolase 2			GO:0005813,GO:0005737,GO:0016020,GO:0005634,GO:0048471,GO:0030332,GO:0004843,GO:0042802,GO:0046872,GO:0031625,GO:0007049,GO:0048512,GO:0032922,GO:0043153,GO:0045475,GO:0007517,GO:0051926,GO:0048642,GO:0000122,GO:0045931,GO:0048643,GO:0016579,GO:0050821,GO:0006511	centrosome|cytoplasm|membrane|nucleus|perinuclear region of cytoplasm|cyclin binding|cysteine-type deubiquitinase activity|identical protein binding|metal ion binding|ubiquitin protein ligase binding|cell cycle|circadian behavior|circadian regulation of gene expression|entrainment of circadian clock by photoperiod|locomotor rhythm|muscle organ development|negative regulation of calcium ion transp…
evm.TU.Hic_asm_18.252	148.827	61.7642	235.891	3.82113	1.934	8.08003e-12	2.2747e-10	Up	0.757739	0.743673	0.433183	0.227849	0.195608	0.199702	Fat2	Protocadherin Fat 2			GO:0005912,GO:0005794,GO:0005886,GO:0005509,GO:0098609,GO:0031589,GO:0010631,GO:0007156	adherens junction|Golgi apparatus|plasma membrane|calcium ion binding|cell-cell adhesion|cell-substrate adhesion|epithelial cell migration|homophilic cell adhesion via plasma membrane adhesion molecules
evm.TU.Hic_asm_14.237	343.166	142.463	543.869	3.82067	1.93383	7.35609e-16	3.70671e-14	Up	16.7014	15.1493	11.7138	5.97189	3.33662	4.74615	Kcne4	Potassium voltage-gated channel subfamily E member 4			GO:0016324,GO:0008076,GO:0005267,GO:0015459,GO:0044325,GO:0005249,GO:0086011,GO:0098915,GO:1902260,GO:0097623,GO:0086091,GO:0060307,GO:0086005	apical plasma membrane|voltage-gated potassium channel complex|potassium channel activity|potassium channel regulator activity|transmembrane transporter binding|voltage-gated potassium channel activity|membrane repolarization during action potential|membrane repolarization during ventricular cardiac muscle cell action potential|negative regulation of delayed rectifier potassium channel activity|p…
evm.TU.Hic_asm_13.712	1292.37	536.703	2048.04	3.81451	1.9315	3.54685e-21	3.11173e-19	Up	19.6829	22.0139	13.8169	7.13124	5.89219	4.87394	SKIL	Ski-like protein	ko04550	Signaling pathways regulating pluripotency of stem cells	GO:0001669,GO:0005737,GO:0005654,GO:0005634,GO:0016605,GO:0032991,GO:0005667,GO:0003682,GO:0000981,GO:0001227,GO:0042802,GO:0019904,GO:0044877,GO:0000978,GO:0046332,GO:0001825,GO:0008625,GO:0008630,GO:0070306,GO:0002260,GO:0030514,GO:0045596,GO:0000122,GO:0030512,GO:0050772,GO:1902043,GO:1902231,GO:0051726,GO:0046677,GO:0034097,GO:0070848,GO:0007519,GO:0007283,GO:0007179	acrosomal vesicle|cytoplasm|nucleoplasm|nucleus|PML body|protein-containing complex|transcription regulator complex|chromatin binding|DNA-binding transcription factor activity, RNA polymerase II-specific|DNA-binding transcription repressor activity, RNA polymerase II-specific|identical protein binding|protein domain specific binding|protein-containing complex binding|RNA polymerase II cis-regulat…
evm.TU.Hic_asm_2.550	29.9358	12.5222	47.3494	3.7975	1.92505	5.44116e-05	0.000381619	Up	1.14497	0.936862	1.2472	0.420364	0.236203	0.428036	Gjb4	Gap junction beta-4 protein			GO:0030054,GO:0005922,GO:0005730,GO:0005654,GO:0005886,GO:0005243,GO:0007267,GO:1990349,GO:0042048,GO:0007608	cell junction|connexin complex|nucleolus|nucleoplasm|plasma membrane|gap junction channel activity|cell-cell signaling|gap junction-mediated intercellular transport|olfactory behavior|sensory perception of smell
evm.TU.Hic_asm_8.473	457.767	190.725	724.809	3.79544	1.92427	2.31356e-21	2.05728e-19	Up	10.8247	11.832	16.078	4.71883	4.11249	3.70996	PIM3	Serine/threonine-protein kinase pim-3			GO:0005737,GO:0005524,GO:0106310,GO:0004674,GO:0043066,GO:0006468	cytoplasm|ATP binding|protein serine kinase activity|protein serine/threonine kinase activity|negative regulation of apoptotic process|protein phosphorylation
evm.TU.Hic_asm_3.2021	2845.11	1188.83	4501.38	3.78623	1.92076	5.48028e-15	2.41476e-13	Up	65.4061	82.0155	36.1413	22.5339	19.4973	17.6122	gja1	Gap junction alpha-1 protein	ko04540,ko05412	Gap junction|Arrhythmogenic right ventricular cardiomyopathy	GO:0016324,GO:0005922,GO:0005921,GO:0014704,GO:0005739,GO:0005886,GO:0005243,GO:0055077,GO:0022832,GO:0098868,GO:0060349,GO:0035143,GO:0007154,GO:0008283,GO:0007267,GO:0035050,GO:0035162,GO:0060272,GO:0033333,GO:0033334,GO:0031101,GO:0070121,GO:0033338,GO:0099111	apical plasma membrane|connexin complex|gap junction|intercalated disc|mitochondrion|plasma membrane|gap junction channel activity|gap junction hemi-channel activity|voltage-gated channel activity|bone growth|bone morphogenesis|caudal fin morphogenesis|cell communication|cell population proliferation|cell-cell signaling|embryonic heart tube development|embryonic hemopoiesis|embryonic skeletal joi…
evm.TU.Hic_asm_19.1703	40.4099	16.9532	63.8666	3.76482	1.91258	0.00226094	0.00941339	Up	1.74486	2.22673	0.657155	0.968669	0.194801	0.353009
evm.TU.Hic_asm_18.760	23.5442	9.82997	37.2584	3.76323	1.91197	0.00459389	0.017108	Up	0.773291	0.435346	1.92081	0.472748	0.338688	0.204585	SNCB	Beta-synuclein			GO:0043679,GO:0005737,GO:0005829,GO:0016234,GO:0043025,GO:0005509,GO:1903136,GO:0004859,GO:0046914,GO:0007268,GO:0042417,GO:0043524,GO:0051402,GO:1901214,GO:0050808,GO:0048488	axon terminus|cytoplasm|cytosol|inclusion body|neuronal cell body|calcium ion binding|cuprous ion binding|phospholipase inhibitor activity|transition metal ion binding|chemical synaptic transmission|dopamine metabolic process|negative regulation of neuron apoptotic process|neuron apoptotic process|regulation of neuron death|synapse organization|synaptic vesicle endocytosis
evm.TU.Hic_asm_3.2119	96.1222	40.5076	151.737	3.76228	1.91161	2.83077e-06	2.80678e-05	Up	3.10198	2.60132	1.2233	0.481502	0.735915	1.05576	Adgrg2	Adhesion G-protein coupled receptor G2			GO:0016324,GO:0005829,GO:0005886,GO:0004930,GO:0007189,GO:0007166	apical plasma membrane|cytosol|plasma membrane|G protein-coupled receptor activity|adenylate cyclase-activating G protein-coupled receptor signaling pathway|cell surface receptor signaling pathway
evm.TU.Hic_asm_18.295	2739.08	1151.54	4326.62	3.75722	1.90966	4.1067e-32	8.15201e-30	Up	327.904	294.498	223.479	88.3476	99.2351	89.1806	TSC22D3	TSC22 domain family protein 3			GO:0005829,GO:0005634,GO:0070236,GO:0006357,GO:0006970	cytosol|nucleus|negative regulation of activation-induced cell death of T cells|regulation of transcription by RNA polymerase II|response to osmotic stress
evm.TU.Hic_asm_17.516	217.825	91.7662	343.883	3.74548	1.90515	8.89995e-16	4.37255e-14	Up	6.23545	9.98275	7.43132	2.56492	2.65812	2.5411
evm.TU.Hic_asm_9.577	2586.2	1090.71	4081.68	3.74218	1.90388	6.87916e-23	6.89741e-21	Up	70.9579	59.3292	40.6112	20.1112	18.6342	17.415	Trib2	Tribbles homolog 2	ko04931	Insulin resistance	GO:0005737,GO:0005856,GO:0005634,GO:0031434,GO:0004860,GO:0061629,GO:0031625,GO:0055106,GO:0043433,GO:0045599,GO:0032693,GO:0032436,GO:0051443,GO:0043405	cytoplasm|cytoskeleton|nucleus|mitogen-activated protein kinase kinase binding|protein kinase inhibitor activity|RNA polymerase II-specific DNA-binding transcription factor binding|ubiquitin protein ligase binding|ubiquitin-protein transferase regulator activity|negative regulation of DNA-binding transcription factor activity|negative regulation of fat cell differentiation|negative regulation of …
evm.TU.Hic_asm_18.730	40.0661	16.8706	63.2616	3.74016	1.9031	2.21621e-05	0.000172078	Up	2.05644	1.80606	1.03806	0.599264	0.598457	0.40865	mgat4bQ9UQ53	Alpha-1,3-mannosyl-glycoprotein 4-beta-N-acetylglucosaminyltransferase B	ko00510,ko00513	N-Glycan biosynthesis|Various types of N-glycan biosynthesis	GO:0005783,GO:0005793,GO:0000139,GO:0005795,GO:0008375,GO:0008454,GO:0046872,GO:0006486,GO:0006487	endoplasmic reticulum|endoplasmic reticulum-Golgi intermediate compartment|Golgi membrane|Golgi stack|acetylglucosaminyltransferase activity|alpha-1,3-mannosylglycoprotein 4-beta-N-acetylglucosaminyltransferase activity|metal ion binding|protein glycosylation|protein N-linked glycosylation
evm.TU.Hic_asm_14.2178	2006.04	847.521	3164.55	3.73445	1.9009	1.06078e-34	2.424e-32	Up	156.401	173.762	123.409	46.9349	51.1423	51.313
evm.TU.Hic_asm_19.619	26.1884	11.0863	41.2905	3.73399	1.90072	0.00438003	0.0164142	Up	0.338443	0.235902	0.741146	0.0448295	0.181996	0.206936	Rgl1	Ral guanine nucleotide dissociation stimulator-like 1	ko04014	Ras signaling pathway	GO:0005886,GO:0005085,GO:0043547,GO:0007265	plasma membrane|guanyl-nucleotide exchange factor activity|positive regulation of GTPase activity|Ras protein signal transduction
evm.TU.Hic_asm_1.185	543.67	230.253	857.087	3.72174	1.89598	0.00338822	0.0132271	Up	10.667	8.17865	33.3055	7.32157	4.86704	5.0646	DBH	Dopamine beta-hydroxylase	ko00350	Tyrosine metabolism	GO:0034466,GO:0042584,GO:0005615,GO:0034774,GO:0030667,GO:0030658,GO:0005507,GO:0004500,GO:0031418,GO:0042420,GO:0042421,GO:0006589	chromaffin granule lumen|chromaffin granule membrane|extracellular space|secretory granule lumen|secretory granule membrane|transport vesicle membrane|copper ion binding|dopamine beta-monooxygenase activity|L-ascorbic acid binding|dopamine catabolic process|norepinephrine biosynthetic process|octopamine biosynthetic process
evm.TU.Hic_asm_22.1212	39.412	16.7585	62.0654	3.71816	1.89459	0.000322033	0.00179535	Up	1.84527	1.64923	1.7233	0.887013	0.169461	0.682419	ihhb	Indian hedgehog B protein	ko04340,ko05205	Hedgehog signaling pathway|Proteoglycans in cancer	GO:0005789,GO:0005615,GO:0000139,GO:0005886,GO:0005509,GO:0140853,GO:0005113,GO:0008233,GO:0034189,GO:0001708,GO:0007267,GO:0016539,GO:0048709,GO:0045880,GO:0016540,GO:0010468,GO:0070445,GO:0097264,GO:0007224,GO:0055002	endoplasmic reticulum membrane|extracellular space|Golgi membrane|plasma membrane|calcium ion binding|cholesterol-protein transferase activity|patched binding|peptidase activity|very-low-density lipoprotein particle binding|cell fate specification|cell-cell signaling|intein-mediated protein splicing|oligodendrocyte differentiation|positive regulation of smoothened signaling pathway|protein autopr…
evm.TU.Hic_asm_7.1704	389.987	165.423	614.55	3.71762	1.89438	9.33087e-17	5.16536e-15	Up	26.5895	21.3499	14.7032	6.95318	6.71038	7.07279	USP2	Ubiquitin carboxyl-terminal hydrolase 2			GO:0005737,GO:0048471,GO:0004843,GO:0046872,GO:0007049,GO:0048512,GO:0032922,GO:0043153,GO:0045475,GO:0007517,GO:0000122,GO:0045931,GO:0016579,GO:0050821,GO:0006511	cytoplasm|perinuclear region of cytoplasm|cysteine-type deubiquitinase activity|metal ion binding|cell cycle|circadian behavior|circadian regulation of gene expression|entrainment of circadian clock by photoperiod|locomotor rhythm|muscle organ development|negative regulation of transcription by RNA polymerase II|positive regulation of mitotic cell cycle|protein deubiquitination|protein stabilizat…
evm.TU.Hic_asm_14.2618	53.0835	22.5196	83.6475	3.71058	1.89165	7.22391e-06	6.40922e-05	Up	2.87704	2.48085	1.65133	1.14916	0.562929	0.612068	CSRP2	Cysteine and glycine-rich protein 2			GO:0005737,GO:0005634,GO:0030018,GO:0042805,GO:0046872,GO:0008307,GO:0030036,GO:0060537,GO:0045214	cytoplasm|nucleus|Z disc|actinin binding|metal ion binding|structural constituent of muscle|actin cytoskeleton organization|muscle tissue development|sarcomere organization
evm.TU.Hic_asm_8.276	363.263	154.157	572.37	3.7088	1.89095	2.96109e-09	5.47942e-08	Up	24.5283	18.5776	19.3551	11.4354	4.94854	4.33983	phlda2	Pleckstrin homology-like domain family A member 2			GO:0005737,GO:0016020,GO:1901981,GO:0043065	cytoplasm|membrane|phosphatidylinositol phosphate binding|positive regulation of apoptotic process
evm.TU.Hic_asm_18.575	129.354	55.0501	203.658	3.70206	1.88833	2.57406e-06	2.57301e-05	Up	10.5643	11.3225	3.54374	3.46903	2.30703	2.68578	rnasel3	Ribonuclease-like 3	ko05014	Amyotrophic lateral sclerosis	GO:0005576,GO:0004519,GO:0004540,GO:0003723,GO:0001525,GO:0030154,GO:0050829,GO:0050830,GO:0002376	extracellular region|endonuclease activity|ribonuclease activity|RNA binding|angiogenesis|cell differentiation|defense response to Gram-negative bacterium|defense response to Gram-positive bacterium|immune system process
evm.TU.Hic_asm_18.747	36.8137	15.6338	57.9936	3.69107	1.88404	0.00530099	0.0193239	Up	2.70512	1.81818	11.2955	2.39943	1.74193	1.1076	Gpx3	Glutathione peroxidase 3	ko00480,ko04918,ko05014,ko05016,ko05022	Glutathione metabolism|Thyroid hormone synthesis|Amyotrophic lateral sclerosis|Huntington disease|Pathways of neurodegeneration - multiple diseases	GO:0005615,GO:0004602,GO:0042802,GO:0004601,GO:0008430,GO:0098869,GO:0006749,GO:0042744,GO:0051412,GO:0002238,GO:0014070,GO:0010033,GO:0006979,GO:0010269,GO:0009410	extracellular space|glutathione peroxidase activity|identical protein binding|peroxidase activity|selenium binding|cellular oxidant detoxification|glutathione metabolic process|hydrogen peroxide catabolic process|response to corticosterone|response to molecule of fungal origin|response to organic cyclic compound|response to organic substance|response to oxidative stress|response to selenium ion|r…
evm.TU.Hic_asm_12.419	14.9856	6.3723	23.599	3.68687	1.8824	0.00909185	0.0301864	Up	0.678304	1.11444	0.35966	0.35297	0.214562	0.148121
evm.TU.Hic_asm_21.1184	72.072	30.7714	113.373	3.67685	1.87847	2.67829e-05	0.000203612	Up	2.28853	3.434	1.06177	0.926242	0.804343	0.53445	DNAJB4	DnaJ homolog subfamily B member 4			GO:0005829,GO:0005654,GO:0005886,GO:0001671,GO:0051087,GO:0051082,GO:0051085	cytosol|nucleoplasm|plasma membrane|ATPase activator activity|chaperone binding|unfolded protein binding|chaperone cofactor-dependent protein refolding
evm.TU.Hic_asm_7.856	4033.95	1728.75	6339.14	3.66683	1.87453	4.46897e-39	1.31081e-36	Up	74.1289	79.718	59.1611	25.6111	23.0082	22.8453	LIMK2	LIM domain kinase 2	ko04810,ko04666,ko04360,ko05170	Regulation of actin cytoskeleton|Fc gamma R-mediated phagocytosis|Axon guidance|Human immunodeficiency virus 1 infection	GO:0005813,GO:0005737,GO:0072686,GO:0005634,GO:0005524,GO:0046872,GO:0106310,GO:0004674,GO:0030036,GO:0030953,GO:0006468	centrosome|cytoplasm|mitotic spindle|nucleus|ATP binding|metal ion binding|protein serine kinase activity|protein serine/threonine kinase activity|actin cytoskeleton organization|astral microtubule organization|protein phosphorylation
evm.TU.Hic_asm_0.921	1756.8	755.16	2758.44	3.65547	1.87006	2.95514e-29	4.60908e-27	Up	44.4839	50.0197	50.0076	15.093	13.4668	20.1398	HMGB3	High mobility group protein B3			GO:0005694,GO:0005737,GO:0005634,GO:0008301,GO:0003690,GO:0000400,GO:0003723,GO:0032392,GO:0006310,GO:0045087,GO:0045578,GO:0045638,GO:0006357	chromosome|cytoplasm|nucleus|DNA binding, bending|double-stranded DNA binding|four-way junction DNA binding|RNA binding|DNA geometric change|DNA recombination|innate immune response|negative regulation of B cell differentiation|negative regulation of myeloid cell differentiation|regulation of transcription by RNA polymerase II
evm.TU.Hic_asm_11.929	91.4334	39.2844	143.582	3.64936	1.86764	7.00509e-10	1.44453e-08	Up	2.63515	1.84884	2.54814	0.964474	0.707424	0.695637	CD276	CD276 antigen	ko04514	Cell adhesion molecules	GO:0009897,GO:0016020,GO:0005102,GO:0042102,GO:0032729,GO:0001817,GO:0050776,GO:0042110,GO:0050852	external side of plasma membrane|membrane|signaling receptor binding|positive regulation of T cell proliferation|positive regulation of type II interferon production|regulation of cytokine production|regulation of immune response|T cell activation|T cell receptor signaling pathway
evm.TU.Hic_asm_17.57	51.05	21.8977	80.2022	3.64122	1.86442	2.78529e-05	0.000210717	Up	2.59044	2.81529	2.31514	1.42216	0.743938	0.429838	Tm4sf4	Transmembrane 4 L6 family member 4			GO:0016020,GO:0042246	membrane|tissue regeneration
evm.TU.Hic_asm_11.1001	57.6401	24.8507	90.4296	3.63164	1.86062	0.00114442	0.00529179	Up	1.21868	1.78925	0.303158	0.515183	0.381393	0.222949	Zmat4	Zinc finger matrin-type protein 4			GO:0005634,GO:0003677,GO:0042802,GO:0008270	nucleus|DNA binding|identical protein binding|zinc ion binding
evm.TU.Hic_asm_3.985	173.602	75.06	272.144	3.61789	1.85515	2.93859e-14	1.18097e-12	Up	9.36407	11.9385	9.06298	4.16066	3.33699	2.80841	gulp1	PTB domain-containing engulfment adapter protein 1			GO:0005737,GO:0006915,GO:0006909	cytoplasm|apoptotic process|phagocytosis
evm.TU.Hic_asm_15.2780	24.7235	10.7637	38.6833	3.61117	1.85246	0.00129257	0.00586641	Up	0.65306	0.246968	0.618875	0.151841	0.145043	0.223016	KRT222	Keratin-like protein KRT222			GO:0005882,GO:0005198	intermediate filament|structural molecule activity
evm.TU.Hic_asm_13.439	540.039	234.245	845.832	3.61017	1.85207	1.72639e-19	1.29e-17	Up	23.3934	27.824	24.9128	11.24	6.65378	8.07498	ube2wb	Probable ubiquitin-conjugating enzyme E2 W-B	ko04120	Ubiquitin mediated proteolysis	GO:0005634,GO:0005524,GO:0061631,GO:0004842,GO:0071218,GO:0006281,GO:0043161,GO:0006513,GO:0000209,GO:0006515	nucleus|ATP binding|ubiquitin conjugating enzyme activity|ubiquitin-protein transferase activity|cellular response to misfolded protein|DNA repair|proteasome-mediated ubiquitin-dependent protein catabolic process|protein monoubiquitination|protein polyubiquitination|protein quality control for misfolded or incompletely synthesized proteins
evm.TU.Hic_asm_11.588	4803.93	2087.46	7520.39	3.60222	1.84889	1.15947e-11	3.18684e-10	Up	193.943	193.132	101.448	72.1427	59.3115	35.2999	Agt	Angiotensinogen	ko04072,ko04080,ko04924,ko04614,ko04925,ko04927,ko04261,ko04270,ko05200,ko05410,ko05414,ko05415,ko04931,ko04933,ko04934	Phospholipase D signaling pathway|Neuroactive ligand-receptor interaction|Renin secretion|Renin-angiotensin system|Aldosterone synthesis and secretion|Cortisol synthesis and secretion|Adrenergic signaling in cardiomyocytes|Vascular smooth muscle contraction|Pathways in cancer|Hypertrophic cardiomyopathy|Dilated cardiomyopathy|Diabetic cardiomyopathy|Insulin resistance|AGE-RAGE signaling pathway i…	GO:0005737,GO:0005615,GO:0005179,GO:0048018,GO:0004867,GO:0031702,GO:0031703,GO:0007250,GO:0007202,GO:0007568,GO:0035932,GO:0038166,GO:0003051,GO:0001998,GO:0014824,GO:0008306,GO:0048143,GO:0001568,GO:0002035,GO:0001658,GO:0061049,GO:0008283,GO:0007166,GO:0007160,GO:1904385,GO:0071260,GO:0006883,GO:0042756,GO:0070371,GO:0008065,GO:0030198,GO:0007565,GO:0048144,GO:0007186,GO:0042445,GO:0001822,GO:…	cytoplasm|extracellular space|hormone activity|receptor ligand activity|serine-type endopeptidase inhibitor activity|type 1 angiotensin receptor binding|type 2 angiotensin receptor binding|activation of NF-kappaB-inducing kinase activity|activation of phospholipase C activity|aging|aldosterone secretion|angiotensin-activated signaling pathway|angiotensin-mediated drinking behavior|angiotensin-med…
evm.TU.Hic_asm_7.1232	70.386	30.6891	110.083	3.59118	1.84446	1.40574e-08	2.25884e-07	Up	1.17294	0.891882	0.949858	0.414092	0.275968	0.344511	KANK1	KN motif and ankyrin repeat domain-containing protein 1			GO:0005737,GO:0005856,GO:0005634,GO:0005886,GO:0032587,GO:0008013,GO:0030036,GO:0008283,GO:0030837,GO:0030336,GO:0046627,GO:2000393,GO:0010977,GO:0035024,GO:1900028,GO:1900025,GO:0090521,GO:0090263,GO:0030177,GO:0090303,GO:2000114,GO:0035023	cytoplasm|cytoskeleton|nucleus|plasma membrane|ruffle membrane|beta-catenin binding|actin cytoskeleton organization|cell population proliferation|negative regulation of actin filament polymerization|negative regulation of cell migration|negative regulation of insulin receptor signaling pathway|negative regulation of lamellipodium morphogenesis|negative regulation of neuron projection development|…
evm.TU.Hic_asm_14.1324	38.7372	16.8153	60.659	3.58656	1.8426	2.13964e-05	0.000166858	Up	7.25907	6.56048	7.26094	3.42237	2.21836	1.55158
evm.TU.Hic_asm_4.509	239.349	104.464	374.235	3.57353	1.83735	1.60033e-08	2.54036e-07	Up	26.2499	18.9607	29.3862	12.8986	8.03554	4.69208
evm.TU.Hic_asm_14.826	143.49	63.1399	223.839	3.55812	1.83112	6.42561e-12	1.84345e-10	Up	3.05573	3.72439	3.89129	1.19079	0.929208	1.58709	zbtb16a	Zinc finger and BTB domain-containing protein 16-A	ko05200,ko05202,ko05221	Pathways in cancer|Transcriptional misregulation in cancer|Acute myeloid leukemia	GO:0005737,GO:0005654,GO:0005634,GO:0001227,GO:0046872,GO:0000978,GO:0032481,GO:0016567,GO:0050767,GO:0006357	cytoplasm|nucleoplasm|nucleus|DNA-binding transcription repressor activity, RNA polymerase II-specific|metal ion binding|RNA polymerase II cis-regulatory region sequence-specific DNA binding|positive regulation of type I interferon production|protein ubiquitination|regulation of neurogenesis|regulation of transcription by RNA polymerase II
evm.TU.Hic_asm_21.1004	2645.1	1160.98	4129.23	3.55537	1.83	2.18715e-14	8.97325e-13	Up	57.8906	60.9259	74.9514	31.1818	21.7127	14.1537	GLUL	Glutamine synthetase	ko00630,ko00910,ko00250,ko00220,ko02020,ko04217,ko04724,ko04727	Glyoxylate and dicarboxylate metabolism|Nitrogen metabolism|Alanine, aspartate and glutamate metabolism|Arginine biosynthesis|Two-component system|Necroptosis|Glutamatergic synapse|GABAergic synapse	GO:0005737,GO:0005829,GO:0005783,GO:0005739,GO:0005886,GO:0005524,GO:0004356,GO:0046872,GO:0019706,GO:0001525,GO:0006542,GO:0018345,GO:0010594,GO:1903670	cytoplasm|cytosol|endoplasmic reticulum|mitochondrion|plasma membrane|ATP binding|glutamate-ammonia ligase activity|metal ion binding|protein-cysteine S-palmitoyltransferase activity|angiogenesis|glutamine biosynthetic process|protein palmitoylation|regulation of endothelial cell migration|regulation of sprouting angiogenesis
evm.TU.Hic_asm_7.1054	17.6034	7.77687	27.43	3.55394	1.82942	0.00583706	0.0209134	Up	0.972235	0.378233	0.40282	0.202155	0.150193	0.259212	TBX3	T-box transcription factor TBX3 (Fragment)	ko04550	Signaling pathways regulating pluripotency of stem cells	GO:0005634,GO:0000981,GO:0000978,GO:0043565,GO:0008595,GO:0003205,GO:0001708,GO:0090398,GO:0007417,GO:0042733,GO:0035115,GO:0030540,GO:0046884,GO:0001947,GO:0032275,GO:0030539,GO:0048332,GO:0043066,GO:0045892,GO:0045662,GO:0045787,GO:0008284,GO:0045893,GO:0006357,GO:0001501	nucleus|DNA-binding transcription factor activity, RNA polymerase II-specific|RNA polymerase II cis-regulatory region sequence-specific DNA binding|sequence-specific DNA binding|anterior/posterior axis specification, embryo|cardiac chamber development|cell fate specification|cellular senescence|central nervous system development|embryonic digit morphogenesis|embryonic forelimb morphogenesis|femal…
evm.TU.Hic_asm_22.1282	537.333	235.985	838.682	3.54908	1.82744	3.14752e-17	1.84642e-15	Up	29.0692	33.2075	23.9015	12.0718	10.4956	7.2575	lce	Low choriolytic enzyme			GO:0042588,GO:0004222,GO:0008270,GO:0006508	zymogen granule|metalloendopeptidase activity|zinc ion binding|proteolysis
evm.TU.Hic_asm_22.565	24.6675	10.8357	38.4994	3.54845	1.82719	0.000557918	0.00288973	Up	0.719506	0.36046	0.550801	0.178696	0.21337	0.171848	HCN1	Potassium/sodium hyperpolarization-activated cyclic nucleotide-gated channel 1			GO:0098855,GO:0005886,GO:0030552,GO:0005222,GO:0005272,GO:0022843,GO:0005249,GO:0071320,GO:0071805,GO:0051289,GO:0034765	HCN channel complex|plasma membrane|cAMP binding|intracellular cAMP-activated cation channel activity|sodium channel activity|voltage-gated cation channel activity|voltage-gated potassium channel activity|cellular response to cAMP|potassium ion transmembrane transport|protein homotetramerization|regulation of ion transmembrane transport
evm.TU.Hic_asm_3.465	35.6784	15.6912	55.6655	3.54744	1.82678	0.00433441	0.0162681	Up	3.25807	1.7366	5.05051	2.09432	0.303116	1.09858	SH3BGRL3	SH3 domain-binding glutamic acid-rich-like protein 3			GO:0005829,GO:0016604,GO:0032587,GO:0007010	cytosol|nuclear body|ruffle membrane|cytoskeleton organization
evm.TU.Hic_asm_14.2688	24.0779	10.5769	37.579	3.54343	1.82515	0.000605165	0.00310514	Up	0.501967	0.423243	0.793329	0.225207	0.184393	0.185637	GPR19	Probable G-protein coupled receptor 19			GO:0005929,GO:0005886,GO:0004930,GO:0007186	cilium|plasma membrane|G protein-coupled receptor activity|G protein-coupled receptor signaling pathway
evm.TU.Hic_asm_19.113	12.872	5.67882	20.0651	3.54162	1.82441	0.0142436	0.0435802	Up	0.337791	0.353171	0.78119	0.206507	0.0986312	0.208524	SAMD9	Sterile alpha motif domain-containing protein 9			GO:0005737,GO:0005829,GO:0043231,GO:0034058,GO:0045087	cytoplasm|cytosol|intracellular membrane-bounded organelle|endosomal vesicle fusion|innate immune response
evm.TU.Hic_asm_1.674	19.1047	8.4515	29.7579	3.53388	1.82125	0.0113956	0.0363784	Up	0.718259	0.704026	2.34934	0.490562	0.213	0.617582	DHRS13	Dehydrogenase/reductase SDR family member 13			GO:0005576,GO:0005743,GO:0052650,GO:0042574	extracellular region|mitochondrial inner membrane|NADP-retinol dehydrogenase activity|retinal metabolic process
evm.TU.Hic_asm_11.691	17.4615	7.74297	27.1801	3.52551	1.81783	0.00270996	0.0109535	Up	1.01613	0.939806	1.04441	0.194126	0.407958	0.44805	HEBP2	Heme-binding protein 2			GO:0035578,GO:0005737,GO:0070062,GO:0005576,GO:0005739,GO:0020037,GO:0010917,GO:0035794,GO:0010940	azurophil granule lumen|cytoplasm|extracellular exosome|extracellular region|mitochondrion|heme binding|negative regulation of mitochondrial membrane potential|positive regulation of mitochondrial membrane permeability|positive regulation of necrotic cell death
evm.TU.Hic_asm_6.2003	45.9117	20.2074	71.6159	3.52093	1.81596	2.07139e-05	0.000162243	Up	1.3273	1.08605	1.47794	0.363089	0.675415	0.308745	Ccn1	CCN family member 1			GO:0062023,GO:0031012,GO:0005576,GO:0050840,GO:0019838,GO:0008201,GO:0005178,GO:0006915,GO:0003278,GO:0060413,GO:0003181,GO:0007155,GO:0098609,GO:0006935,GO:0060591,GO:0060710,GO:0030198,GO:0002041,GO:0060716,GO:0043066,GO:0060548,GO:0001649,GO:0043065,GO:0030513,GO:0030501,GO:0061036,GO:0045597,GO:0030335,GO:0010811,GO:2000304,GO:2000343,GO:0043280,GO:0032731,GO:0032740,GO:0032755,GO:0045669,GO:…	collagen-containing extracellular matrix|extracellular matrix|extracellular region|extracellular matrix binding|growth factor binding|heparin binding|integrin binding|apoptotic process|apoptotic process involved in heart morphogenesis|atrial septum morphogenesis|atrioventricular valve morphogenesis|cell adhesion|cell-cell adhesion|chemotaxis|chondroblast differentiation|chorio-allantoic fusion|ex…
evm.TU.Hic_asm_18.1251	27.5893	12.2852	42.8934	3.51799	1.81475	0.0127119	0.0397541	Up	0.777718	0.184104	0.816965	0.0583104	0.181025	0.386924	Mep1b	Meprin A subunit beta	ko04974	Protein digestion and absorption	GO:0005576,GO:0016020,GO:0017090,GO:0005886,GO:0042802,GO:0004222,GO:0008270,GO:0006954,GO:0006508,GO:1901998	extracellular region|membrane|meprin A complex|plasma membrane|identical protein binding|metalloendopeptidase activity|zinc ion binding|inflammatory response|proteolysis|toxin transport
evm.TU.Hic_asm_6.2206	17.585	7.73192	27.4381	3.51764	1.81461	0.00711669	0.0246531	Up	1.01561	1.56969	0.835861	0.658004	0.377128	0.15187	NADK	NAD kinase	ko00760	Nicotinate and nicotinamide metabolism	GO:0005829,GO:0005524,GO:0046872,GO:0003951,GO:0046034,GO:0019674,GO:0006741,GO:0016310	cytosol|ATP binding|metal ion binding|NAD+ kinase activity|ATP metabolic process|NAD metabolic process|NADP biosynthetic process|phosphorylation
evm.TU.Hic_asm_9.260	1639.2	725.826	2552.57	3.51638	1.81409	6.5841e-16	3.33481e-14	Up	36.7498	33.6818	19.1599	11.1081	11.1531	9.0587	SOX13	Transcription factor SOX-13			GO:0000785,GO:0005737,GO:0005654,GO:0005634,GO:0003677,GO:0003700,GO:0000981,GO:0001217,GO:0001227,GO:0042802,GO:0000978,GO:0043565,GO:0000976,GO:0009653,GO:0045165,GO:0042492,GO:0090090,GO:0045892,GO:0000122,GO:0090336,GO:0045588,GO:0006355,GO:0006357,GO:0021529	chromatin|cytoplasm|nucleoplasm|nucleus|DNA binding|DNA-binding transcription factor activity|DNA-binding transcription factor activity, RNA polymerase II-specific|DNA-binding transcription repressor activity|DNA-binding transcription repressor activity, RNA polymerase II-specific|identical protein binding|RNA polymerase II cis-regulatory region sequence-specific DNA binding|sequence-specific DNA…
evm.TU.Hic_asm_19.217	391.154	173.305	609.004	3.51505	1.81354	4.87644e-17	2.77774e-15	Up	19.3484	16.2942	12.3243	6.59176	4.86801	5.33769	cxadr	Coxsackievirus and adenovirus receptor homolog	ko03267,ko05416	Virion - Adenovirus|Viral myocarditis	GO:0005912,GO:0016323,GO:0005923,GO:0009986,GO:0014704,GO:0050839,GO:0001618,GO:0034109,GO:0001822	adherens junction|basolateral plasma membrane|bicellular tight junction|cell surface|intercalated disc|cell adhesion molecule binding|virus receptor activity|homotypic cell-cell adhesion|kidney development
evm.TU.Hic_asm_11.558	307.335	136.123	478.548	3.51409	1.81315	4.57962e-17	2.63926e-15	Up	14.4817	9.74212	14.7761	4.32744	4.84548	4.46479
evm.TU.Hic_asm_1.946	15.6713	7.00489	24.3376	3.51128	1.812	0.00870897	0.0291265	Up	1.50279	1.81929	2.1137	0.235724	0.600458	1.08812		Nucleoplasmin OS=Xenopus laevis OX=8355 PE=1 SV=1			GO:0005654,GO:0140713,GO:0031491,GO:0035041	nucleoplasm|histone chaperone activity|nucleosome binding|sperm DNA decondensation
evm.TU.Hic_asm_7.251	13.8016	6.09876	21.5044	3.50894	1.81103	0.0071965	0.0248833	Up	0.464358	0.379957	0.382175	0.100285	0.21075	0.115731	Bnip3	BCL2/adenovirus E1B 19 kDa protein-interacting protein 3	ko04068,ko04140,ko04137,ko05131,ko05134	FoxO signaling pathway|Autophagy - animal|Mitophagy - animal|Shigellosis|Legionellosis	GO:0005737,GO:0030425,GO:0005783,GO:0031966,GO:0005741,GO:0005739,GO:0005635,GO:0005654,GO:0005634,GO:0014069,GO:0051020,GO:0042802,GO:0042803,GO:0006915,GO:0048102,GO:0050873,GO:0010659,GO:0008219,GO:0071279,GO:0070301,GO:0071456,GO:0071260,GO:0021987,GO:0051607,GO:0140507,GO:0097193,GO:1990144,GO:0043653,GO:0097345,GO:0035694,GO:0043066,GO:0060548,GO:0045837,GO:0010637,GO:1902109,GO:0010917,GO:…	cytoplasm|dendrite|endoplasmic reticulum|mitochondrial membrane|mitochondrial outer membrane|mitochondrion|nuclear envelope|nucleoplasm|nucleus|postsynaptic density|GTPase binding|identical protein binding|protein homodimerization activity|apoptotic process|autophagic cell death|brown fat cell differentiation|cardiac muscle cell apoptotic process|cell death|cellular response to cobalt ion|cellula…
evm.TU.Hic_asm_11.863	3337.49	1480.42	5194.56	3.50887	1.81101	1.30483e-27	1.84478e-25	Up	121.359	89.6305	93.562	41.9741	30.9772	33.8549	arg2-a	Arginase, non-hepatic 1	ko00220,ko00330,ko05146	Arginine biosynthesis|Arginine and proline metabolism|Amoebiasis	GO:0004053,GO:0046872,GO:0006525,GO:0000050	arginase activity|metal ion binding|arginine metabolic process|urea cycle
evm.TU.Hic_asm_16.268	34.9722	15.4299	54.5145	3.50142	1.80794	0.000515598	0.00269554	Up	1.18859	0.828469	1.3725	0.568526	0.459525	0.151405	Fndc10	Fibronectin type III domain-containing protein 10			GO:0016020	membrane
evm.TU.Hic_asm_15.1678	971.976	432.258	1511.69	3.49817	1.8066	1.54478e-23	1.64989e-21	Up	54.0452	61.5185	39.5127	18.835	17.2335	18.488	Gmnn	Geminin			GO:0005737,GO:0005829,GO:0005654,GO:0005634,GO:0017053,GO:0003682,GO:0140297,GO:0042826,GO:0003714,GO:0009887,GO:0071163,GO:0045786,GO:0008156,GO:2000104,GO:0045892,GO:0035563,GO:0065003,GO:0030174,GO:0007346	cytoplasm|cytosol|nucleoplasm|nucleus|transcription repressor complex|chromatin binding|DNA-binding transcription factor binding|histone deacetylase binding|transcription corepressor activity|animal organ morphogenesis|DNA replication preinitiation complex assembly|negative regulation of cell cycle|negative regulation of DNA replication|negative regulation of DNA-templated DNA replication|negativ…
evm.TU.Hic_asm_19.1144	8969.71	3994.16	13945.3	3.49173	1.80394	2.49123e-38	6.89544e-36	Up	417.001	423.435	510.505	155.012	141.726	179.438	RPL23	60S ribosomal protein L23	ko03010,ko05171	Ribosome|Coronavirus disease - COVID-19	GO:0022625,GO:0005730,GO:0005654,GO:0045202,GO:0070180,GO:0003735,GO:0001223,GO:1990948,GO:0031625,GO:0072717,GO:0070314,GO:0000122,GO:2000059,GO:0008284,GO:0010628,GO:1901798,GO:0050821,GO:0032986,GO:1903450,GO:0006412	cytosolic large ribosomal subunit|nucleolus|nucleoplasm|synapse|large ribosomal subunit rRNA binding|structural constituent of ribosome|transcription coactivator binding|ubiquitin ligase inhibitor activity|ubiquitin protein ligase binding|cellular response to actinomycin D|G1 to G0 transition|negative regulation of transcription by RNA polymerase II|negative regulation of ubiquitin-dependent prot…
evm.TU.Hic_asm_14.2631	18.0469	7.99921	28.0945	3.48928	1.80293	0.0109625	0.0352496	Up	0.871174	0.498792	0.277156	0.288485	0.21652	0.0713394	Proser2	Proline and serine-rich protein 2
evm.TU.Hic_asm_21.775	59.5998	26.5741	92.6256	3.48916	1.80288	0.000318115	0.00177602	Up	0.204186	0.65379	0.809969	0.209185	0.139268	0.241403	Cldn11	Claudin-11	ko04514,ko04530,ko04670,ko05160,ko05130	Cell adhesion molecules|Tight junction|Leukocyte transendothelial migration|Hepatitis C|Pathogenic Escherichia coli infection	GO:0030424,GO:0045178,GO:0005923,GO:0030054,GO:0005811,GO:0043209,GO:0005883,GO:0005886,GO:0070160,GO:0042802,GO:0005198,GO:0008366,GO:0070830,GO:0016338,GO:0007155,GO:0007283,GO:0120192	axon|basal part of cell|bicellular tight junction|cell junction|lipid droplet|myelin sheath|neurofilament|plasma membrane|tight junction|identical protein binding|structural molecule activity|axon ensheathment|bicellular tight junction assembly|calcium-independent cell-cell adhesion via plasma membrane cell-adhesion molecules|cell adhesion|spermatogenesis|tight junction assembly
evm.TU.Hic_asm_17.277	290.202	129.233	451.171	3.48141	1.79967	1.38647e-12	4.33869e-11	Up	11.8482	9.12207	11.9282	4.56457	4.5317	2.48583	DUSP5	Dual specificity protein phosphatase 5	ko04010,ko04361	MAPK signaling pathway|Axon regeneration	GO:0005737,GO:0005654,GO:0005634,GO:0017017,GO:0017018,GO:0016791,GO:0004721,GO:0004725,GO:0008138,GO:0008330,GO:0016311,GO:0001706,GO:0070371,GO:0000165,GO:0043409,GO:0035970,GO:0035335,GO:0006470	cytoplasm|nucleoplasm|nucleus|MAP kinase tyrosine/serine/threonine phosphatase activity|myosin phosphatase activity|phosphatase activity|phosphoprotein phosphatase activity|protein tyrosine phosphatase activity|protein tyrosine/serine/threonine phosphatase activity|protein tyrosine/threonine phosphatase activity|dephosphorylation|endoderm formation|ERK1 and ERK2 cascade|MAPK cascade|negative regu…
evm.TU.Hic_asm_4.333	3081.38	1375.98	4786.78	3.47866	1.79853	1.79697e-31	3.30038e-29	Up	78.8752	59.71	64.5447	27.6512	21.7521	22.4386	SLC16A3	Monocarboxylate transporter 4	ko05230	Central carbon metabolism in cancer	GO:0016323,GO:0005886,GO:0015650,GO:0050833,GO:0035873,GO:1901475	basolateral plasma membrane|plasma membrane|lactate:proton symporter activity|pyruvate transmembrane transporter activity|lactate transmembrane transport|pyruvate transmembrane transport
evm.TU.Hic_asm_5.304	3888.78	1738.29	6039.27	3.47427	1.79671	3.79583e-05	0.000277958	Up	127.851	76.4749	129.991	58.2212	22.3686	38.0082	atp1b1	Sodium/potassium-transporting ATPase subunit beta-1	ko04024,ko04022,ko04911,ko04918,ko04919,ko04925,ko04260,ko04261,ko04970,ko04971,ko04972,ko04976,ko04973,ko04974,ko04978,ko04960,ko04961,ko04964	cAMP signaling pathway|cGMP-PKG signaling pathway|Insulin secretion|Thyroid hormone synthesis|Thyroid hormone signaling pathway|Aldosterone synthesis and secretion|Cardiac muscle contraction|Adrenergic signaling in cardiomyocytes|Salivary secretion|Gastric acid secretion|Pancreatic secretion|Bile secretion|Carbohydrate digestion and absorption|Protein digestion and absorption|Mineral absorption|A…	GO:0005890,GO:0006813,GO:0006814	sodium:potassium-exchanging ATPase complex|potassium ion transport|sodium ion transport
evm.TU.Hic_asm_14.2252	39.7509	17.6445	61.8574	3.47254	1.79599	0.000486335	0.00256576	Up	1.90308	1.76015	2.73034	0.981653	1.00717	0.251743
evm.TU.Hic_asm_19.1561	286.652	128.36	444.944	3.46583	1.7932	2.04744e-06	2.10002e-05	Up	8.522	9.66191	26.9861	5.75121	4.40182	5.89497	CYB561	Transmembrane ascorbate-dependent reductase CYB561			GO:0042584,GO:0046872,GO:0140575,GO:0140576	chromaffin granule membrane|metal ion binding|transmembrane monodehydroascorbate reductase activity|ascorbate homeostasis
evm.TU.Hic_asm_0.1209	836.968	375.119	1298.82	3.46094	1.79116	1.16329e-32	2.38135e-30	Up	20.3402	19.4264	18.3944	8.04804	6.33374	6.28865	abhd2a	Monoacylglycerol lipase ABHD2			GO:0036126,GO:0097524,GO:0008126,GO:0047372,GO:0042562,GO:0033878,GO:0003707,GO:0034338,GO:0004806,GO:0046464,GO:0044255,GO:0051792,GO:0051793,GO:0032570,GO:0048240,GO:0043401	sperm flagellum|sperm plasma membrane|acetylesterase activity|acylglycerol lipase activity|hormone binding|hormone-sensitive lipase activity|nuclear steroid receptor activity|short-chain carboxylesterase activity|triglyceride lipase activity|acylglycerol catabolic process|cellular lipid metabolic process|medium-chain fatty acid biosynthetic process|medium-chain fatty acid catabolic process|respon…
evm.TU.Hic_asm_1.580	21.6254	9.66259	33.5883	3.46083	1.79112	0.00165436	0.00720876	Up	1.88507	2.32925	3.91181	0.851227	1.13837	0.884098
evm.TU.Hic_asm_22.1047	516.849	231.947	801.751	3.45443	1.78845	2.61698e-17	1.54906e-15	Up	14.0678	16.0113	12.6787	6.71573	4.22894	4.28635	Cflar	CASP8 and FADD-like apoptosis regulator	ko04064,ko04668,ko04140,ko04210,ko04217,ko05160,ko05142	NF-kappa B signaling pathway|TNF signaling pathway|Autophagy - animal|Apoptosis|Necroptosis|Hepatitis C|Chagas disease	GO:0031265,GO:0005737,GO:0031264,GO:0045121,GO:0097342,GO:0097153,GO:0097199,GO:0097200,GO:0005123,GO:0008047,GO:0016504,GO:0002020,GO:0044877,GO:0006919,GO:0006915,GO:0071732,GO:0070266,GO:0043066,GO:0010667,GO:1903845,GO:0043154,GO:1904036,GO:2001237,GO:1902042,GO:1903944,GO:1901740,GO:0060546,GO:1903427,GO:0070374,GO:1903055,GO:0072126,GO:2000347,GO:0010976,GO:0051092,GO:0006508,GO:0060544,GO:…	CD95 death-inducing signaling complex|cytoplasm|death-inducing signaling complex|membrane raft|ripoptosome|cysteine-type endopeptidase activity involved in apoptotic process|cysteine-type endopeptidase activity involved in apoptotic signaling pathway|cysteine-type endopeptidase activity involved in execution phase of apoptosis|death receptor binding|enzyme activator activity|peptidase activator a…
evm.TU.Hic_asm_22.385	75.8884	34.2109	117.566	3.44737	1.7855	2.86543e-07	3.55951e-06	Up	1.40505	0.755499	1.17339	0.378868	0.34286	0.471738	ADCY5	Adenylate cyclase type 5	ko00230,ko04015,ko04371,ko04072,ko04024,ko04022,ko04114,ko04540,ko04611,ko04062,ko04911,ko04923,ko04912,ko04913,ko04915,ko04914,ko04921,ko04926,ko04935,ko04918,ko04928,ko04916,ko04924,ko04925,ko04927,ko04261,ko04270,ko04970,ko04971,ko04972,ko04976,ko04724,ko04727,ko04725,ko04728,ko04726,ko04723,ko04750,ko04211,ko04213,ko04713,ko04714,ko05200,ko05207,ko05166,ko05163,ko05012,ko05030,ko05031,ko05032…	Purine metabolism|Rap1 signaling pathway|Apelin signaling pathway|Phospholipase D signaling pathway|cAMP signaling pathway|cGMP-PKG signaling pathway|Oocyte meiosis|Gap junction|Platelet activation|Chemokine signaling pathway|Insulin secretion|Regulation of lipolysis in adipocytes|GnRH signaling pathway|Ovarian steroidogenesis|Estrogen signaling pathway|Progesterone-mediated oocyte maturation|Oxy…	GO:0005929,GO:0045111,GO:0016020,GO:0005886,GO:0004016,GO:0008179,GO:0005524,GO:0046872,GO:0097110,GO:0007191,GO:0007189,GO:0007195,GO:0007193,GO:0006171,GO:1904322,GO:0001973,GO:0035556,GO:0007626,GO:0050885,GO:0007204,GO:0061178	cilium|intermediate filament cytoskeleton|membrane|plasma membrane|adenylate cyclase activity|adenylate cyclase binding|ATP binding|metal ion binding|scaffold protein binding|adenylate cyclase-activating dopamine receptor signaling pathway|adenylate cyclase-activating G protein-coupled receptor signaling pathway|adenylate cyclase-inhibiting dopamine receptor signaling pathway|adenylate cyclase-in…
evm.TU.Hic_asm_5.330	22.1893	9.99143	34.3871	3.44688	1.78529	0.00542249	0.0196683	Up	0.336991	0.387567	0.0938092	0.0836946	0.111927	0.0965851		Uncharacterized protein C4orf54 homolog OS=Mus musculus OX=10090 PE=1 SV=1
evm.TU.Hic_asm_6.308	66.0872	29.7878	102.387	3.4424	1.78342	5.30867e-05	0.000373393	Up	3.89772	4.58007	1.4979	0.959466	1.34204	1.26542			ko00562	Inositol phosphate metabolism
evm.TU.Hic_asm_15.426	1303.19	587.043	2019.33	3.43854	1.7818	5.16676e-19	3.67889e-17	Up	51.4158	51.8103	36.4945	20.7331	15.8765	13.3673	Gmnn	Geminin			GO:0005737,GO:0005829,GO:0005654,GO:0005634,GO:0017053,GO:0003682,GO:0140297,GO:0042826,GO:0003714,GO:0009887,GO:0071163,GO:0045786,GO:0008156,GO:2000104,GO:0045892,GO:0035563,GO:0065003,GO:0030174,GO:0007346	cytoplasm|cytosol|nucleoplasm|nucleus|transcription repressor complex|chromatin binding|DNA-binding transcription factor binding|histone deacetylase binding|transcription corepressor activity|animal organ morphogenesis|DNA replication preinitiation complex assembly|negative regulation of cell cycle|negative regulation of DNA replication|negative regulation of DNA-templated DNA replication|negativ…
evm.TU.Hic_asm_0.1120	29.132	13.2076	45.0564	3.43801	1.78157	0.000329743	0.00183261	Up	0.895364	0.534931	0.605311	0.222372	0.182072	0.329941	nectin4	Nectin-4	ko04520	Adherens junction	GO:0005886,GO:0007155	plasma membrane|cell adhesion
evm.TU.Hic_asm_22.1167	401.815	181.113	622.517	3.4334	1.77964	1.97548e-11	5.21101e-10	Up	5.58094	3.93544	3.21598	1.94878	1.55242	1.05392	Irs2	Insulin receptor substrate 2	ko04068,ko04022,ko04152,ko04140,ko04910,ko04923,ko04920,ko04935,ko04211,ko04213,ko05206,ko05010,ko04930,ko04932,ko04931	FoxO signaling pathway|cGMP-PKG signaling pathway|AMPK signaling pathway|Autophagy - animal|Insulin signaling pathway|Regulation of lipolysis in adipocytes|Adipocytokine signaling pathway|Growth hormone synthesis, secretion and action|Longevity regulating pathway|Longevity regulating pathway - multiple species|MicroRNAs in cancer|Alzheimer disease|Type II diabetes mellitus|Non-alcoholic fatty liv…	GO:0005829,GO:0005886,GO:0032991,GO:0046935,GO:0071889,GO:0005158,GO:0140677,GO:0043548,GO:0019904,GO:0019901,GO:0019903,GO:0043539,GO:0030674,GO:0005068,GO:0007420,GO:0016477,GO:0008283,GO:0071333,GO:0032869,GO:0010631,GO:0008286,GO:0030879,GO:0002903,GO:0033673,GO:0010748,GO:0030890,GO:0008284,GO:0010634,GO:0032000,GO:0046326,GO:0010907,GO:0045725,GO:0032024,GO:0002053,GO:1904692,GO:0009749,GO:…	cytosol|plasma membrane|protein-containing complex|1-phosphatidylinositol-3-kinase regulator activity|14-3-3 protein binding|insulin receptor binding|molecular function activator activity|phosphatidylinositol 3-kinase binding|protein domain specific binding|protein kinase binding|protein phosphatase binding|protein serine/threonine kinase activator activity|protein-macromolecule adaptor activity|…
evm.TU.Hic_asm_7.1139	251.978	113.933	390.023	3.41993	1.77397	1.07061e-13	3.93262e-12	Up	12.2033	12.4802	7.94847	4.29607	4.13186	3.29384	pou2af2	POU class 2 homeobox associating-factor 2			GO:0005634,GO:0043565,GO:0003713	nucleus|sequence-specific DNA binding|transcription coactivator activity
evm.TU.Hic_asm_4.230	1184.19	536.064	1832.31	3.41728	1.77285	3.1483e-20	2.56724e-18	Up	36.3393	38.034	24.8761	13.8117	11.5556	10.3548	CDC42EP4	Cdc42 effector protein 4			GO:0015629,GO:0005912,GO:0005737,GO:0005856,GO:0005829,GO:0012505,GO:0015630,GO:0045335,GO:0005886,GO:0003723,GO:0031267,GO:0071346,GO:0030838,GO:0031274,GO:0008360,GO:0007266	actin cytoskeleton|adherens junction|cytoplasm|cytoskeleton|cytosol|endomembrane system|microtubule cytoskeleton|phagocytic vesicle|plasma membrane|RNA binding|small GTPase binding|cellular response to type II interferon|positive regulation of actin filament polymerization|positive regulation of pseudopodium assembly|regulation of cell shape|Rho protein signal transduction
evm.TU.Hic_asm_6.501	249.584	113.283	385.885	3.41203	1.77063	3.57718e-18	2.32009e-16	Up	15.0039	13.0662	10.965	4.55343	4.45153	5.09053
evm.TU.Hic_asm_19.1041	527.96	240.086	815.834	3.39478	1.76332	3.23252e-14	1.28594e-12	Up	5.36385	4.43681	7.29436	2.62379	1.85862	1.70957	PPL	Periplakin			GO:0001533,GO:0005737,GO:0005856,GO:0005829,GO:0030057,GO:0070062,GO:0016020,GO:0005886,GO:0045296,GO:0005200,GO:0005198,GO:0045104,GO:0031424,GO:0009612,GO:0042060	cornified envelope|cytoplasm|cytoskeleton|cytosol|desmosome|extracellular exosome|membrane|plasma membrane|cadherin binding|structural constituent of cytoskeleton|structural molecule activity|intermediate filament cytoskeleton organization|keratinization|response to mechanical stimulus|wound healing
evm.TU.Hic_asm_0.161	8112.51	3694.78	12530.2	3.39135	1.76186	4.72697e-05	0.000337552	Up	218.33	316.867	99.4282	83.1313	73.9467	73.1746	DPEP1	Dipeptidase 1			GO:0045177,GO:0016324,GO:0005615,GO:0005886,GO:0008800,GO:0043027,GO:0016805,GO:0034235,GO:0070573,GO:0072341,GO:0008270,GO:0016999,GO:0071277,GO:0071732,GO:0071466,GO:0006751,GO:0050667,GO:0006954,GO:1901749,GO:0006691,GO:0043066,GO:0030336,GO:0043154,GO:0030593,GO:0006508	apical part of cell|apical plasma membrane|extracellular space|plasma membrane|beta-lactamase activity|cysteine-type endopeptidase inhibitor activity involved in apoptotic process|dipeptidase activity|GPI anchor binding|metallodipeptidase activity|modified amino acid binding|zinc ion binding|antibiotic metabolic process|cellular response to calcium ion|cellular response to nitric oxide|cellular r…
evm.TU.Hic_asm_12.239	114.099	51.8886	176.309	3.38867	1.76072	8.70583e-08	1.19641e-06	Up	10.1316	6.32697	6.38092	3.59793	2.82779	1.83953
evm.TU.Hic_asm_3.1315	55.5947	25.3752	85.8141	3.38726	1.76012	1.96426e-05	0.000155027	Up	6.01763	2.64353	3.60368	1.6578	1.29566	1.50732	GJB7	Gap junction beta-7 protein			GO:0005922,GO:0005243,GO:0007267,GO:0055085	connexin complex|gap junction channel activity|cell-cell signaling|transmembrane transport
evm.TU.Hic_asm_22.836	49.5844	22.5749	76.594	3.38311	1.75835	9.64048e-06	8.26952e-05	Up	1.936	1.82826	2.9902	1.02369	0.711172	0.715973	mid1ip1a	Mid1-interacting protein 1A			GO:0005829,GO:0005874,GO:0005634,GO:0046890	cytosol|microtubule|nucleus|regulation of lipid biosynthetic process
evm.TU.Hic_asm_19.734	630.319	287.554	973.084	3.38269	1.75817	4.18296e-24	4.64426e-22	Up	18.7656	18.8933	13.9721	6.53138	6.5242	5.70684	ndel1b	Nuclear distribution protein nudE-like 1-B			GO:0005813,GO:0005737,GO:0005871,GO:0000776,GO:0005874,GO:0005819,GO:0008017,GO:0016477,GO:0051642,GO:0007059,GO:0051303,GO:0000132,GO:0007020,GO:0007100,GO:0010975,GO:0047496	centrosome|cytoplasm|kinesin complex|kinetochore|microtubule|spindle|microtubule binding|cell migration|centrosome localization|chromosome segregation|establishment of chromosome localization|establishment of mitotic spindle orientation|microtubule nucleation|mitotic centrosome separation|regulation of neuron projection development|vesicle transport along microtubule
evm.TU.Hic_asm_19.495	2680.73	1225.31	4136.15	3.37552	1.75511	1.41573e-18	9.59373e-17	Up	145.805	176.453	99.5505	47.8879	56.8461	48.8886	hmox	Heme oxygenase	ko00860,ko04066,ko04216,ko04978,ko05200,ko05206,ko05208,ko05225,ko05418	Porphyrin metabolism|HIF-1 signaling pathway|Ferroptosis|Mineral absorption|Pathways in cancer|MicroRNAs in cancer|Chemical carcinogenesis - reactive oxygen species|Hepatocellular carcinoma|Fluid shear stress and atherosclerosis	GO:0005783,GO:0004392,GO:0046872,GO:0006788	endoplasmic reticulum|heme oxygenase (decyclizing) activity|metal ion binding|heme oxidation
evm.TU.Hic_asm_20.978	5191.48	2373.42	8009.53	3.3746	1.75471	0.00301118	0.011974	Up	78.7425	92.5023	26.2202	29.6533	27.481	14.7988	Slc26a6	Solute carrier family 26 member 6	ko04978,ko05208	Mineral absorption|Chemical carcinogenesis - reactive oxygen species	GO:0016324,GO:0016323,GO:0031526,GO:0034707,GO:0030659,GO:0005783,GO:0016020,GO:0005886,GO:0097225,GO:0031982,GO:0012506,GO:0015106,GO:0005254,GO:0015108,GO:0140900,GO:0015562,GO:0015499,GO:0042802,GO:0019531,GO:0030165,GO:0008271,GO:0005452,GO:0015116,GO:0038166,GO:0015701,GO:0071320,GO:0071332,GO:0071346,GO:0006821,GO:0042045,GO:0051649,GO:0044849,GO:0015724,GO:0050892,GO:0051454,GO:0015797,GO:…	apical plasma membrane|basolateral plasma membrane|brush border membrane|chloride channel complex|cytoplasmic vesicle membrane|endoplasmic reticulum|membrane|plasma membrane|sperm midpiece|vesicle|vesicle membrane|bicarbonate transmembrane transporter activity|chloride channel activity|chloride transmembrane transporter activity|chloride:bicarbonate antiporter activity|efflux transmembrane transp…
evm.TU.Hic_asm_20.1252	1269.63	580.871	1958.4	3.3714	1.75335	3.99084e-13	1.37326e-11	Up	29.2035	33.29	16.3463	11.5113	8.65611	8.61106	pacsin1b	Protein kinase C and casein kinase substrate in neurons protein 1			GO:0005737,GO:0030659,GO:0005829,GO:0005768,GO:0043005,GO:0005886,GO:0032587,GO:0045202,GO:0005543,GO:0007015,GO:0060088,GO:0060271,GO:0007010,GO:0006897,GO:0048812,GO:0097320,GO:1900006,GO:0030100	cytoplasm|cytoplasmic vesicle membrane|cytosol|endosome|neuron projection|plasma membrane|ruffle membrane|synapse|phospholipid binding|actin filament organization|auditory receptor cell stereocilium organization|cilium assembly|cytoskeleton organization|endocytosis|neuron projection morphogenesis|plasma membrane tubulation|positive regulation of dendrite development|regulation of endocytosis
evm.TU.Hic_asm_6.349	471.044	215.919	726.169	3.36574	1.75092	2.83873e-08	4.31451e-07	Up	12.3303	11.1379	6.71738	5.04298	1.95481	4.06535	NCAM1	Neural cell adhesion molecule 1			GO:0030424,GO:0005886,GO:0098632,GO:0007411,GO:0070593,GO:0007156	axon|plasma membrane|cell-cell adhesion mediator activity|axon guidance|dendrite self-avoidance|homophilic cell adhesion via plasma membrane adhesion molecules
evm.TU.Hic_asm_22.47	62.7859	28.7776	96.7941	3.36336	1.74991	1.04565e-06	1.15121e-05	Up	3.70816	2.74478	2.52126	1.43441	0.871942	0.978151
evm.TU.Hic_asm_19.1221	20.308	9.35952	31.2564	3.36129	1.74901	0.00360527	0.0139169	Up	0.576766	0.527647	1.01686	0.190993	0.205248	0.385717	Lin7b	Protein lin-7 homolog B			GO:0016323,GO:0005923,GO:0005911,GO:0016020,GO:0097025,GO:0005886,GO:0098839,GO:0098793,GO:0045202,GO:0097016,GO:0030165,GO:0019904,GO:0019901,GO:0007043,GO:0006887,GO:0045199,GO:0007269,GO:1903361,GO:0015031	basolateral plasma membrane|bicellular tight junction|cell-cell junction|membrane|MPP7-DLG1-LIN7 complex|plasma membrane|postsynaptic density membrane|presynapse|synapse|L27 domain binding|PDZ domain binding|protein domain specific binding|protein kinase binding|cell-cell junction assembly|exocytosis|maintenance of epithelial cell apical/basal polarity|neurotransmitter secretion|protein localizat…
evm.TU.Hic_asm_18.294	1531.61	702.878	2360.34	3.35821	1.74769	5.42623e-34	1.18485e-31	Up	351.385	339.088	269.285	115.835	120.758	114.862
evm.TU.Hic_asm_7.1705	107.713	49.433	165.993	3.35618	1.74682	3.69128e-08	5.47479e-07	Up	43.3881	27.5573	24.1562	10.4737	13.8528	10.4598
evm.TU.Hic_asm_22.783	304.04	139.64	468.439	3.34924	1.74383	2.45916e-13	8.66084e-12	Up	5.10907	5.06691	3.73408	2.1618	1.68594	1.25341	Mcf2l	Guanine nucleotide exchange factor DBS			GO:0005737,GO:0019898,GO:0030027,GO:0016020,GO:0005886,GO:0005545,GO:0005085,GO:0035091,GO:0035025,GO:0045944,GO:0050790,GO:0007266	cytoplasm|extrinsic component of membrane|lamellipodium|membrane|plasma membrane|1-phosphatidylinositol binding|guanyl-nucleotide exchange factor activity|phosphatidylinositol binding|positive regulation of Rho protein signal transduction|positive regulation of transcription by RNA polymerase II|regulation of catalytic activity|Rho protein signal transduction
evm.TU.Hic_asm_20.615	15.6811	7.15498	24.2072	3.34709	1.74291	0.00791937	0.0269492	Up	0.245239	0.293033	0.260068	0.139216	0.11082	0.0401646	st6gal2	Beta-galactoside alpha-2,6-sialyltransferase 2	ko00510,ko00514	N-Glycan biosynthesis|Other types of O-glycan biosynthesis	GO:0032580,GO:0003835,GO:0006486	Golgi cisterna membrane|beta-galactoside alpha-2,6-sialyltransferase activity|protein glycosylation
evm.TU.Hic_asm_21.1117	52.8743	24.4978	81.2509	3.34075	1.74017	0.000161276	0.000986432	Up	1.78478	0.91636	0.958183	0.269126	0.393178	0.694229	DUSP28	Dual specificity phosphatase 28			GO:0017018,GO:0016791,GO:0004725,GO:0008138,GO:0016311,GO:0006470	myosin phosphatase activity|phosphatase activity|protein tyrosine phosphatase activity|protein tyrosine/serine/threonine phosphatase activity|dephosphorylation|protein dephosphorylation
evm.TU.Hic_asm_19.424	49.3861	22.7205	76.0516	3.333	1.73682	0.00145132	0.00646888	Up	2.09183	2.04319	1.77758	1.47655	0.41791	0.283993	NOXO1	NADPH oxidase organizer 1			GO:0005737,GO:0043020,GO:0005886,GO:0019899,GO:0035091,GO:0005543,GO:0016176,GO:0022617,GO:0010310,GO:0060263,GO:0042554	cytoplasm|NADPH oxidase complex|plasma membrane|enzyme binding|phosphatidylinositol binding|phospholipid binding|superoxide-generating NADPH oxidase activator activity|extracellular matrix disassembly|regulation of hydrogen peroxide metabolic process|regulation of respiratory burst|superoxide anion generation
evm.TU.Hic_asm_4.937	83.7843	38.6691	128.899	3.3311	1.736	1.61964e-07	2.11068e-06	Up	3.12441	2.59543	2.07311	1.29684	0.771699	0.80962	SLC35G1	Solute carrier family 35 member G1			GO:0005789,GO:0016020,GO:0005886,GO:1990034,GO:0051480	endoplasmic reticulum membrane|membrane|plasma membrane|calcium ion export across plasma membrane|regulation of cytosolic calcium ion concentration
evm.TU.Hic_asm_7.1018	593.324	274.285	912.364	3.32736	1.73438	4.32895e-18	2.77109e-16	Up	16.2254	13.843	9.79988	4.85565	5.00523	4.87647	ABHD17B	Alpha/beta hydrolase domain-containing protein 17B			GO:0043197,GO:0098839,GO:0055038,GO:0008474,GO:1902817,GO:1905668,GO:0002084,GO:1902950,GO:1902473	dendritic spine|postsynaptic density membrane|recycling endosome membrane|palmitoyl-(protein) hydrolase activity|negative regulation of protein localization to microtubule|positive regulation of protein localization to endosome|protein depalmitoylation|regulation of dendritic spine maintenance|regulation of protein localization to synapse
evm.TU.Hic_asm_15.1388	4689.09	2168.18	7210.01	3.32482	1.73327	1.00044e-16	5.52267e-15	Up	253.672	239.174	271.223	130.979	82.7102	69.1671
evm.TU.Hic_asm_15.781	3141.87	1453.53	4830.21	3.32425	1.73303	1.01263e-19	7.74324e-18	Up	466.99	329.995	384.018	118.99	133.867	184.247	Rpl14	60S ribosomal protein L14	ko03010,ko05171	Ribosome|Coronavirus disease - COVID-19	GO:0022625,GO:0022626,GO:0014069,GO:0045202,GO:0003723,GO:0003735,GO:0042273,GO:0006364,GO:0006412	cytosolic large ribosomal subunit|cytosolic ribosome|postsynaptic density|synapse|RNA binding|structural constituent of ribosome|ribosomal large subunit biogenesis|rRNA processing|translation
evm.TU.Hic_asm_11.1038	201.615	93.1936	310.035	3.32266	1.73234	3.47513e-11	8.722e-10	Up	2.7484	3.72597	5.03708	1.54154	1.36022	1.35684	CYP1B1	Cytochrome P450 1B1	ko00140,ko00380,ko00980,ko04913,ko05206,ko05204,ko05207,ko05208	Steroid hormone biosynthesis|Tryptophan metabolism|Metabolism of xenobiotics by cytochrome P450|Ovarian steroidogenesis|MicroRNAs in cancer|Chemical carcinogenesis - DNA adducts|Chemical carcinogenesis - receptor activation|Chemical carcinogenesis - reactive oxygen species	GO:0005789,GO:0043231,GO:0005739,GO:0005634,GO:0070330,GO:0101020,GO:0020037,GO:0106256,GO:0005506,GO:0004497,GO:0016712,GO:0030325,GO:0001525,GO:0019369,GO:0042537,GO:0043534,GO:0048514,GO:0007155,GO:0071320,GO:0071387,GO:0070301,GO:0071373,GO:0071407,GO:0071393,GO:0071356,GO:0030199,GO:0006304,GO:0043542,GO:0071603,GO:0019373,GO:0008210,GO:0044849,GO:0061548,GO:0008631,GO:0008584,GO:0046466,GO:…	endoplasmic reticulum membrane|intracellular membrane-bounded organelle|mitochondrion|nucleus|aromatase activity|estrogen 16-alpha-hydroxylase activity|heme binding|hydroperoxy icosatetraenoate dehydratase activity|iron ion binding|monooxygenase activity|oxidoreductase activity, acting on paired donors, with incorporation or reduction of molecular oxygen, reduced flavin or flavoprotein as one don…
evm.TU.Hic_asm_21.109	171.83	79.3788	264.281	3.32165	1.7319	6.06197e-13	2.02258e-11	Up	43.5052	35.1179	40.7845	18.273	14.1158	11.7356
evm.TU.Hic_asm_5.1059	1359.41	630.08	2088.74	3.3156	1.72927	2.30609e-44	8.55081e-42	Up	66.9607	76.7237	69.137	26.8092	25.1297	27.0503	DNAJA1	DnaJ homolog subfamily A member 1	ko04141	Protein processing in endoplasmic reticulum	GO:0005737,GO:0098554,GO:0005829,GO:0070062,GO:0016020,GO:0015630,GO:0005739,GO:0005634,GO:0048471,GO:0005524,GO:0001671,GO:0055131,GO:0051087,GO:0001664,GO:0030544,GO:0050750,GO:0046872,GO:0030957,GO:0031625,GO:0051082,GO:0030521,GO:0030317,GO:0043066,GO:1903748,GO:0043508,GO:1905259,GO:0031397,GO:0043065,GO:0006457,GO:0070585,GO:0042026,GO:0051223,GO:0009408,GO:0006986,GO:0007283,GO:1901998	cytoplasm|cytoplasmic side of endoplasmic reticulum membrane|cytosol|extracellular exosome|membrane|microtubule cytoskeleton|mitochondrion|nucleus|perinuclear region of cytoplasm|ATP binding|ATPase activator activity|C3HC4-type RING finger domain binding|chaperone binding|G protein-coupled receptor binding|Hsp70 protein binding|low-density lipoprotein particle receptor binding|metal ion binding|T…
evm.TU.Hic_asm_0.1020	451.745	209.876	693.614	3.30512	1.7247	2.24175e-20	1.83562e-18	Up	20.4929	17.64	14.426	7.27466	6.10901	6.181	cldn7a	Claudin-7-A	ko04514,ko04530,ko04670,ko05160,ko05130	Cell adhesion molecules|Tight junction|Leukocyte transendothelial migration|Hepatitis C|Pathogenic Escherichia coli infection	GO:0005923,GO:0005886,GO:0005198,GO:0070830,GO:0007155,GO:0060322	bicellular tight junction|plasma membrane|structural molecule activity|bicellular tight junction assembly|cell adhesion|head development
evm.TU.Hic_asm_4.705	197.205	91.4555	302.954	3.30344	1.72397	2.87252e-15	1.30071e-13	Up	19.501	18.3029	17.271	7.48065	7.57329	5.38628	ANKRD22	Ankyrin repeat domain-containing protein 22
evm.TU.Hic_asm_6.1832	25.2591	11.7223	38.7958	3.3023	1.72347	0.00162968	0.00712176	Up	0.648707	0.339121	0.705132	0.291536	0.161228	0.177073	Ggt5	Glutathione hydrolase 5 proenzyme	ko00590,ko00430,ko00460,ko00480	Arachidonic acid metabolism|Taurine and hypotaurine metabolism|Cyanoamino acid metabolism|Glutathione metabolism	GO:0005886,GO:0036374,GO:0102953,GO:0103068,GO:0002951,GO:0000048,GO:0006520,GO:0006631,GO:0006750,GO:0006751,GO:0006954,GO:1901750,GO:0006508,GO:0010243,GO:0006979	plasma membrane|glutathione hydrolase activity|hypoglycin A gamma-glutamyl transpeptidase activity|leukotriene C4 gamma-glutamyl transferase activity|leukotriene-C(4) hydrolase|peptidyltransferase activity|amino acid metabolic process|fatty acid metabolic process|glutathione biosynthetic process|glutathione catabolic process|inflammatory response|leukotriene D4 biosynthetic process|proteolysis|re…
evm.TU.Hic_asm_4.1009	2063.09	959.234	3166.94	3.30055	1.72271	9.30903e-35	2.15225e-32	Up	63.7784	58.5245	51.3284	22.9453	22.5443	19.1808	TOB1	Protein Tob1	ko03018	RNA degradation	GO:0030014,GO:0005737,GO:0005634,GO:0030971,GO:0046332,GO:0003714,GO:0030514,GO:0008285,GO:0060212,GO:0045668,GO:0017148,GO:1900153,GO:0060213,GO:0010468,GO:0060390	CCR4-NOT complex|cytoplasm|nucleus|receptor tyrosine kinase binding|SMAD binding|transcription corepressor activity|negative regulation of BMP signaling pathway|negative regulation of cell population proliferation|negative regulation of nuclear-transcribed mRNA poly(A) tail shortening|negative regulation of osteoblast differentiation|negative regulation of translation|positive regulation of nucle…
evm.TU.Hic_asm_20.1115	2298.51	1070.1	3526.92	3.29567	1.72057	4.51063e-16	2.35127e-14	Up	41.7601	37.0515	22.6263	13.8354	12.9455	11.0644	SLC2A1	Solute carrier family 2, facilitated glucose transporter member 1	ko04066,ko04911,ko04922,ko04920,ko04919,ko04976,ko05200,ko05230,ko05211,ko05166,ko05415,ko04931	HIF-1 signaling pathway|Insulin secretion|Glucagon signaling pathway|Adipocytokine signaling pathway|Thyroid hormone signaling pathway|Bile secretion|Pathways in cancer|Central carbon metabolism in cancer|Renal cell carcinoma|Human T-cell leukemia virus 1 infection|Diabetic cardiomyopathy|Insulin resistance	GO:0016324,GO:0016323,GO:0072562,GO:0005901,GO:0030864,GO:0005829,GO:0070062,GO:0001674,GO:0001939,GO:0000139,GO:0014704,GO:0042470,GO:0016020,GO:0030496,GO:0001917,GO:0005886,GO:0098793,GO:0042383,GO:0030018,GO:0055056,GO:0033300,GO:0005355,GO:0015149,GO:0042802,GO:0019900,GO:0005324,GO:0043621,GO:0042910,GO:0071474,GO:0042149,GO:0071260,GO:0007417,GO:0021987,GO:0070837,GO:0007565,GO:0046323,GO:…	apical plasma membrane|basolateral plasma membrane|blood microparticle|caveola|cortical actin cytoskeleton|cytosol|extracellular exosome|female germ cell nucleus|female pronucleus|Golgi membrane|intercalated disc|melanosome|membrane|midbody|photoreceptor inner segment|plasma membrane|presynapse|sarcolemma|Z disc|D-glucose transmembrane transporter activity|dehydroascorbic acid transmembrane trans…
evm.TU.Hic_asm_15.1189	18.61	8.59534	28.6246	3.2934	1.71958	0.00650094	0.022815	Up	0.326612	0.493252	0.646542	0.234338	0.223847	0.0832093	Vamp2	Vesicle-associated membrane protein 2	ko04130,ko04911,ko04970,ko04962,ko04721	SNARE interactions in vesicular transport|Insulin secretion|Salivary secretion|Vasopressin-regulated water reabsorption|Synaptic vesicle cycle	GO:0030136,GO:0060203,GO:0005737,GO:0031410,GO:0030659,GO:0043231,GO:0043229,GO:0016020,GO:0043005,GO:0044306,GO:0048471,GO:0005886,GO:0030141,GO:0030667,GO:0031201,GO:0000322,GO:0045202,GO:0008021,GO:0030672,GO:0070044,GO:0070032,GO:0070033,GO:0005802,GO:0031982,GO:0042589,GO:0048306,GO:0005516,GO:0042802,GO:0008289,GO:0060090,GO:0017022,GO:0005543,GO:0008022,GO:0044877,GO:0005484,GO:0000149,GO:…	clathrin-coated vesicle|clathrin-sculpted glutamate transport vesicle membrane|cytoplasm|cytoplasmic vesicle|cytoplasmic vesicle membrane|intracellular membrane-bounded organelle|intracellular organelle|membrane|neuron projection|neuron projection terminus|perinuclear region of cytoplasm|plasma membrane|secretory granule|secretory granule membrane|SNARE complex|storage vacuole|synapse|synaptic ve…
evm.TU.Hic_asm_7.823	71.6965	33.4386	109.954	3.29073	1.71841	7.11909e-08	1.00075e-06	Up	1.39535	1.20836	1.77343	0.518071	0.521628	0.597863	TRPV4	Transient receptor potential cation channel subfamily V member 4	ko04218,ko04750,ko05418	Cellular senescence|Inflammatory mediator regulation of TRP channels|Fluid shear stress and atherosclerosis	GO:0005912,GO:0016324,GO:0005929,GO:0005886,GO:0005524,GO:0005262,GO:0005516,GO:0005261,GO:0005216,GO:0008289,GO:0046872,GO:0007015,GO:0098703,GO:0006874,GO:0007231	adherens junction|apical plasma membrane|cilium|plasma membrane|ATP binding|calcium channel activity|calmodulin binding|cation channel activity|ion channel activity|lipid binding|metal ion binding|actin filament organization|calcium ion import across plasma membrane|cellular calcium ion homeostasis|osmosensory signaling pathway
evm.TU.Hic_asm_7.1126	2527.76	1181.85	3873.67	3.27775	1.71271	1.01786e-16	5.60308e-15	Up	87.553	89.0886	50.3269	30.9503	27.1043	27.1327	F11R	Junctional adhesion molecule A	ko04514,ko04530,ko04670,ko05120	Cell adhesion molecules|Tight junction|Leukocyte transendothelial migration|Epithelial cell signaling in Helicobacter pylori infection	GO:0005923,GO:0005886,GO:0007155,GO:0090557,GO:0050892,GO:0090559	bicellular tight junction|plasma membrane|cell adhesion|establishment of endothelial intestinal barrier|intestinal absorption|regulation of membrane permeability
evm.TU.Hic_asm_3.944	126.859	59.2135	194.504	3.27768	1.71268	1.64862e-07	2.14418e-06	Up	6.70411	7.89885	4.09248	2.90745	2.45435	1.63861	SPIC	Transcription factor Spi-C			GO:0000785,GO:0005634,GO:0001228,GO:0000981,GO:0000978,GO:0001824,GO:0030154,GO:0006357	chromatin|nucleus|DNA-binding transcription activator activity, RNA polymerase II-specific|DNA-binding transcription factor activity, RNA polymerase II-specific|RNA polymerase II cis-regulatory region sequence-specific DNA binding|blastocyst development|cell differentiation|regulation of transcription by RNA polymerase II
evm.TU.Hic_asm_19.1134	1414.9	664.199	2165.6	3.26096	1.7053	3.7178e-15	1.66809e-13	Up	83.5856	72.5919	44.2922	28.0913	22.947	24.6045	ier2	Immediate early response gene 2 protein			GO:0005737,GO:0005634,GO:0060271,GO:0060026,GO:0007368,GO:0070121	cytoplasm|nucleus|cilium assembly|convergent extension|determination of left/right symmetry|Kupffer's vesicle development
evm.TU.Hic_asm_3.86	27.2987	12.7722	41.8251	3.25984	1.7048	0.000472191	0.00250256	Up	1.88654	1.54364	1.41565	0.774108	0.622697	0.423158	EGR3	Early growth response protein 3	ko04371,ko04912,ko04928,ko05166,ko05020,ko04933	Apelin signaling pathway|GnRH signaling pathway|Parathyroid hormone synthesis, secretion and action|Human T-cell leukemia virus 1 infection|Prion disease|AGE-RAGE signaling pathway in diabetic complications	GO:0000785,GO:0005654,GO:0045202,GO:0001228,GO:0003700,GO:0000981,GO:0046872,GO:0000978,GO:1990837,GO:0002042,GO:0044344,GO:0035924,GO:0007623,GO:0035767,GO:0007517,GO:0043066,GO:0007274,GO:0007422,GO:0001938,GO:0033089,GO:0045586,GO:0006357	chromatin|nucleoplasm|synapse|DNA-binding transcription activator activity, RNA polymerase II-specific|DNA-binding transcription factor activity|DNA-binding transcription factor activity, RNA polymerase II-specific|metal ion binding|RNA polymerase II cis-regulatory region sequence-specific DNA binding|sequence-specific double-stranded DNA binding|cell migration involved in sprouting angiogenesis|…
evm.TU.Hic_asm_9.641	647.823	304.211	991.435	3.2575	1.70376	3.74905e-14	1.47648e-12	Up	25.3674	26.8016	15.8126	9.93567	8.70765	7.01315	Nampt	Nicotinamide phosphoribosyltransferase	ko00760,ko04621	Nicotinate and nicotinamide metabolism|NOD-like receptor signaling pathway	GO:0005737,GO:0005615,GO:0005634,GO:0005886,GO:0005125,GO:1901363,GO:0042802,GO:0047280,GO:0000166,GO:0007568,GO:1904646,GO:0071479,GO:0090650,GO:0032922,GO:0007623,GO:0007565,GO:0001774,GO:0009435,GO:0010507,GO:2000773,GO:0070997,GO:0051770,GO:0048661,GO:0045944,GO:0014916,GO:1905377,GO:0014070	cytoplasm|extracellular space|nucleus|plasma membrane|cytokine activity|heterocyclic compound binding|identical protein binding|nicotinamide phosphoribosyltransferase activity|nucleotide binding|aging|cellular response to amyloid-beta|cellular response to ionizing radiation|cellular response to oxygen-glucose deprivation|circadian regulation of gene expression|circadian rhythm|female pregnancy|mi…
evm.TU.Hic_asm_12.194	18.7039	8.78848	28.6194	3.2569	1.7035	0.0093193	0.0307751	Up	0.995946	0.809893	0.43127	0.467221	0.157519	0.222016	Dnajb5	DnaJ homolog subfamily B member 5			GO:0005829,GO:0005634,GO:0051087,GO:0051082,GO:0051085,GO:0000122	cytosol|nucleus|chaperone binding|unfolded protein binding|chaperone cofactor-dependent protein refolding|negative regulation of transcription by RNA polymerase II
evm.TU.Hic_asm_15.2779	278.008	130.684	425.331	3.25284	1.7017	1.26195e-05	0.000105352	Up	13.4014	5.41931	13.4571	6.64338	2.49761	3.07895	Krt17	Keratin, type I cytoskeletal 17	ko04915,ko05150	Estrogen signaling pathway|Staphylococcus aureus infection	GO:0071944,GO:0001533,GO:0005737,GO:0005856,GO:0005882,GO:0045095,GO:0005200,GO:0030855,GO:0031069,GO:0045109,GO:0045103,GO:0031424,GO:0002009,GO:0030307,GO:0051798,GO:0045727	cell periphery|cornified envelope|cytoplasm|cytoskeleton|intermediate filament|keratin filament|structural constituent of cytoskeleton|epithelial cell differentiation|hair follicle morphogenesis|intermediate filament organization|intermediate filament-based process|keratinization|morphogenesis of an epithelium|positive regulation of cell growth|positive regulation of hair follicle development|pos…
evm.TU.Hic_asm_7.280	22.5204	10.7195	34.3214	3.24028	1.69612	0.00372896	0.0143156	Up	0.603709	0.652236	0.694634	0.139941	0.171869	0.438341	Fam111a	Serine protease FAM111A			GO:0000785,GO:0005737,GO:0001650,GO:0005654,GO:0005634,GO:0008233,GO:0003697,GO:0006974,GO:0006260,GO:0045071,GO:0016540,GO:0106300,GO:0006508,GO:0031297	chromatin|cytoplasm|fibrillar center|nucleoplasm|nucleus|peptidase activity|single-stranded DNA binding|cellular response to DNA damage stimulus|DNA replication|negative regulation of viral genome replication|protein autoprocessing|protein-DNA covalent cross-linking repair|proteolysis|replication fork processing
evm.TU.Hic_asm_3.134	149.372	70.5527	228.192	3.23597	1.6942	3.08061e-07	3.78139e-06	Up	4.53017	4.69986	2.04499	1.66812	1.27807	1.34351	Ppm1k	Protein phosphatase 1K, mitochondrial			GO:0005759,GO:0005739,GO:0046872,GO:0017018,GO:0004722,GO:0035970	mitochondrial matrix|mitochondrion|metal ion binding|myosin phosphatase activity|protein serine/threonine phosphatase activity|peptidyl-threonine dephosphorylation
evm.TU.Hic_asm_19.484	73.0344	34.5371	111.532	3.22889	1.69104	3.12473e-06	3.0673e-05	Up	0.812873	1.56809	1.22384	0.557315	0.358532	0.459394	LDLR	Low-density lipoprotein receptor	ko04144,ko04913,ko04925,ko04927,ko04976,ko04979,ko05160,ko05145,ko05417,ko04934	Endocytosis|Ovarian steroidogenesis|Aldosterone synthesis and secretion|Cortisol synthesis and secretion|Bile secretion|Cholesterol metabolism|Hepatitis C|Toxoplasmosis|Lipid and atherosclerosis|Cushing syndrome	GO:0045177,GO:0016323,GO:0005901,GO:0009986,GO:0005905,GO:0005769,GO:0009897,GO:0005794,GO:0005770,GO:0034362,GO:0005764,GO:0005771,GO:1990666,GO:0043235,GO:0036477,GO:0097443,GO:0001540,GO:0005509,GO:0042802,GO:0030169,GO:0005041,GO:0002020,GO:0030229,GO:0150094,GO:0048844,GO:0071398,GO:0071404,GO:0042632,GO:0070508,GO:0008203,GO:0034384,GO:0030299,GO:0042159,GO:0007616,GO:0034383,GO:1905907,GO:…	apical part of cell|basolateral plasma membrane|caveola|cell surface|clathrin-coated pit|early endosome|external side of plasma membrane|Golgi apparatus|late endosome|low-density lipoprotein particle|lysosome|multivesicular body|PCSK9-LDLR complex|receptor complex|somatodendritic compartment|sorting endosome|amyloid-beta binding|calcium ion binding|identical protein binding|low-density lipoprotei…
evm.TU.Hic_asm_15.1816	1591.57	753.246	2429.89	3.22583	1.68967	6.85475e-21	5.88251e-19	Up	39.5185	45.9532	28.9151	13.9253	15.6112	14.0637	mylipa	E3 ubiquitin-protein ligase MYLIP-A	ko04979	Cholesterol metabolism	GO:0005737,GO:0005856,GO:0005829,GO:0046872,GO:0004842,GO:0007369,GO:0030178,GO:0006511	cytoplasm|cytoskeleton|cytosol|metal ion binding|ubiquitin-protein transferase activity|gastrulation|negative regulation of Wnt signaling pathway|ubiquitin-dependent protein catabolic process
evm.TU.ctg1878.2	62.682	29.8371	95.5269	3.22219	1.68804	8.00685e-06	6.99473e-05	Up	11.5457	7.66067	10.7546	3.30863	2.73911	5.47277		Ladderlectin OS=Oncorhynchus mykiss OX=8022 PE=1 SV=2	ko05226	Gastric cancer	GO:0005903,GO:0044194,GO:0005737,GO:0005829,GO:0005615,GO:0005886,GO:0030246,GO:0008061	brush border|cytolytic granule|cytoplasm|cytosol|extracellular space|plasma membrane|carbohydrate binding|chitin binding
evm.TU.Hic_asm_7.964	65.4598	31.0392	99.8805	3.21973	1.68694	0.00128634	0.00584086	Up	2.60792	2.81908	7.03826	2.32733	0.62919	1.8243	Tm4sf4	Transmembrane 4 L6 family member 4			GO:0016020,GO:0042246	membrane|tissue regeneration
evm.TU.Hic_asm_20.415	185.831	88.2183	283.443	3.21093	1.68299	2.00905e-06	2.06387e-05	Up	3.83207	3.89858	1.45639	1.34496	1.26297	0.907587	RGL1	Ral guanine nucleotide dissociation stimulator-like 1	ko04014	Ras signaling pathway	GO:0005829,GO:0005886,GO:0005085,GO:0043547,GO:0007265,GO:0007264	cytosol|plasma membrane|guanyl-nucleotide exchange factor activity|positive regulation of GTPase activity|Ras protein signal transduction|small GTPase mediated signal transduction
evm.TU.Hic_asm_0.908	21.9609	10.4434	33.4785	3.20802	1.68168	0.0103006	0.0334591	Up	0.2428	0.161544	0.639024	0.131567	0.104731	0.164483	VGF	Neurosecretory protein VGF	ko04080	Neuroactive ligand-receptor interaction	GO:0031410,GO:0005788,GO:0005615,GO:0098978,GO:0005794,GO:0043231,GO:0043005,GO:0043025,GO:0030667,GO:0030133,GO:0008083,GO:0005179,GO:0005184,GO:0033500,GO:0042742,GO:0006091,GO:0042593,GO:0030073,GO:0001541,GO:0043084,GO:0048168,GO:0048167,GO:0051591,GO:0009409,GO:0002021,GO:0032868,GO:0019953,GO:0099538	cytoplasmic vesicle|endoplasmic reticulum lumen|extracellular space|glutamatergic synapse|Golgi apparatus|intracellular membrane-bounded organelle|neuron projection|neuronal cell body|secretory granule membrane|transport vesicle|growth factor activity|hormone activity|neuropeptide hormone activity|carbohydrate homeostasis|defense response to bacterium|generation of precursor metabolites and energ…
evm.TU.Hic_asm_6.1961	652.262	310.116	994.408	3.2076	1.68149	4.71228e-13	1.59665e-11	Up	91.7911	103.867	53.9243	34.8688	28.923	31.9876	RFK	Riboflavin kinase	ko00740	Riboflavin metabolism	GO:0005737,GO:0005829,GO:0005739,GO:0005524,GO:0046872,GO:0008531,GO:0006915,GO:0009398,GO:0016310,GO:0033864,GO:0072593,GO:0009231,GO:0006771	cytoplasm|cytosol|mitochondrion|ATP binding|metal ion binding|riboflavin kinase activity|apoptotic process|FMN biosynthetic process|phosphorylation|positive regulation of NAD(P)H oxidase activity|reactive oxygen species metabolic process|riboflavin biosynthetic process|riboflavin metabolic process
evm.TU.Hic_asm_12.567	73.408	35.0219	111.794	3.19461	1.67564	0.0104309	0.033804	Up	0.194383	0.284526	1.56561	0.167359	0.227503	0.393699	MYO7A	Unconventional myosin-VIIa	ko04814	Motor proteins	GO:0015629,GO:0016324,GO:0005938,GO:0005737,GO:0005829,GO:0005765,GO:0042470,GO:0005902,GO:0016459,GO:0032391,GO:0001917,GO:0001750,GO:0032420,GO:0120044,GO:0045202,GO:0031982,GO:0051015,GO:0005524,GO:0005516,GO:0000146,GO:0019904,GO:0030507,GO:0007015,GO:0030048,GO:0060088,GO:0050957,GO:0042462,GO:0006886,GO:0007040,GO:0042490,GO:0001845,GO:0051904,GO:0048563,GO:0008104,GO:0007423,GO:0050953,GO:…	actin cytoskeleton|apical plasma membrane|cell cortex|cytoplasm|cytosol|lysosomal membrane|melanosome|microvillus|myosin complex|photoreceptor connecting cilium|photoreceptor inner segment|photoreceptor outer segment|stereocilium|stereocilium base|synapse|vesicle|actin filament binding|ATP binding|calmodulin binding|microfilament motor activity|protein domain specific binding|spectrin binding|act…
evm.TU.Hic_asm_6.893	551.02	263.099	838.941	3.18746	1.67241	1.89627e-09	3.6392e-08	Up	16.5851	20.1255	10.7503	8.69578	4.90407	4.7305		Maternal B9.15 protein OS=Xenopus laevis OX=8355 PE=2 SV=1	ko03018	RNA degradation
evm.TU.Hic_asm_7.1443	26500.7	12659.8	40341.7	3.18657	1.672	8.48512e-55	4.63193e-52	Up	650.241	579.382	568.395	240.122	231.528	222.313	UBC	Polyubiquitin-C	ko04120,ko04137,ko03320,ko05167,ko05131,ko05012,ko05022	Ubiquitin mediated proteolysis|Mitophagy - animal|PPAR signaling pathway|Kaposi sarcoma-associated herpesvirus infection|Shigellosis|Parkinson disease|Pathways of neurodegeneration - multiple diseases	GO:0005737,GO:0022627,GO:0005741,GO:0005634,GO:0031386,GO:0003735,GO:0031625,GO:0019941,GO:0016567	cytoplasm|cytosolic small ribosomal subunit|mitochondrial outer membrane|nucleus|protein tag|structural constituent of ribosome|ubiquitin protein ligase binding|modification-dependent protein catabolic process|protein ubiquitination
evm.TU.Hic_asm_20.295	329.13	157.089	501.171	3.18537	1.67146	1.35422e-11	3.67585e-10	Up	11.7258	14.2169	10.8564	6.48306	4.31771	3.398	ERICH2	Glutamate-rich protein 2
evm.TU.Hic_asm_1.882	55.58	26.5011	84.6589	3.18469	1.67115	2.29155e-05	0.000177362	Up	4.21898	3.37026	3.74769	2.21338	1.12462	1.03258	Elovl7	Elongation of very long chain fatty acids protein 7	ko00062,ko01040	Fatty acid elongation|Biosynthesis of unsaturated fatty acids	GO:0005783,GO:0005789,GO:0102336,GO:0009922,GO:0102756,GO:0034625,GO:0034626,GO:0019367,GO:0035338,GO:0030148,GO:0006636,GO:0042761	endoplasmic reticulum|endoplasmic reticulum membrane|3-oxo-arachidoyl-CoA synthase activity|fatty acid elongase activity|very-long-chain 3-ketoacyl-CoA synthase activity|fatty acid elongation, monounsaturated fatty acid|fatty acid elongation, polyunsaturated fatty acid|fatty acid elongation, saturated fatty acid|long-chain fatty-acyl-CoA biosynthetic process|sphingolipid biosynthetic process|unsa…
evm.TU.Hic_asm_15.2578	18.4964	8.92263	28.0702	3.1824	1.67012	0.0138122	0.0424917	Up	3.2389	2.13216	4.14079	1.07255	0.455347	2.20042	Mcpt10	Granzyme-like protein 2			GO:0005737,GO:0043231,GO:0004252,GO:0006508	cytoplasm|intracellular membrane-bounded organelle|serine-type endopeptidase activity|proteolysis
evm.TU.Hic_asm_7.364	73.3149	35.2106	111.419	3.18088	1.66943	9.45271e-05	0.000618152	Up	2.19098	3.82794	3.04955	1.20286	0.547146	1.78472	tesc	Calcineurin B homologous protein 3			GO:0005737,GO:0030027,GO:0005634,GO:0005886,GO:0001726,GO:0032587,GO:0005509,GO:0000287,GO:0019212,GO:0042803,GO:0004860,GO:0030154,GO:0071300,GO:0030854,GO:0032417,GO:0072659,GO:0051604,GO:0050821	cytoplasm|lamellipodium|nucleus|plasma membrane|ruffle|ruffle membrane|calcium ion binding|magnesium ion binding|phosphatase inhibitor activity|protein homodimerization activity|protein kinase inhibitor activity|cell differentiation|cellular response to retinoic acid|positive regulation of granulocyte differentiation|positive regulation of sodium:proton antiporter activity|protein localization to…
evm.TU.Hic_asm_3.1999	53.8788	25.864	81.8935	3.1803	1.66916	0.00235735	0.00975298	Up	2.86538	0.962948	4.06419	0.779418	0.647413	1.6425	SLC35D3	Solute carrier family 35 member D3			GO:0005769,GO:0005783,GO:0005794,GO:0016020,GO:0015297,GO:0005461,GO:0005463,GO:0005462,GO:0008643,GO:0097009,GO:0070863,GO:0032527	early endosome|endoplasmic reticulum|Golgi apparatus|membrane|antiporter activity|UDP-glucuronic acid transmembrane transporter activity|UDP-N-acetylgalactosamine transmembrane transporter activity|UDP-N-acetylglucosamine transmembrane transporter activity|carbohydrate transport|energy homeostasis|positive regulation of protein exit from endoplasmic reticulum|protein exit from endoplasmic reticul…
evm.TU.Hic_asm_21.271	67.764	32.4922	103.036	3.1753	1.66689	1.66238e-06	1.7405e-05	Up	11.2607	13.4726	9.04855	5.53572	3.19478	4.39197
evm.TU.Hic_asm_3.1898	46.7035	22.3367	71.0702	3.1731	1.66589	0.00704755	0.0244665	Up	0.887699	0.438973	1.08195	0.655445	0.113837	0.165032	dsg2.1	Desmoglein-2.1	ko05412	Arrhythmogenic right ventricular cardiomyopathy	GO:0030057,GO:0005886,GO:0005509,GO:0060027,GO:0002159,GO:0055113,GO:0007156	desmosome|plasma membrane|calcium ion binding|convergent extension involved in gastrulation|desmosome assembly|epiboly involved in gastrulation with mouth forming second|homophilic cell adhesion via plasma membrane adhesion molecules
evm.TU.Hic_asm_9.522	21.7608	10.3837	33.1378	3.1679	1.66353	0.00300131	0.0119396	Up	1.26143	0.93096	1.28066	0.368573	0.668938	0.297738	rab7	Ras-related protein rab7	ko04144,ko04145,ko04140,ko04138,ko04137,ko05132,ko05152,ko05146	Endocytosis|Phagosome|Autophagy - animal|Autophagy - yeast|Mitophagy - animal|Salmonella infection|Tuberculosis|Amoebiasis	GO:0005829,GO:0010008,GO:0005770,GO:0031902,GO:0005765,GO:0005525,GO:0003924,GO:0045022,GO:0008333,GO:0016042,GO:0045732,GO:0048524,GO:0006622	cytosol|endosome membrane|late endosome|late endosome membrane|lysosomal membrane|GTP binding|GTPase activity|early endosome to late endosome transport|endosome to lysosome transport|lipid catabolic process|positive regulation of protein catabolic process|positive regulation of viral process|protein targeting to lysosome
evm.TU.Hic_asm_15.1356	93.171	44.7472	141.595	3.16584	1.66259	1.82246e-09	3.5044e-08	Up	8.17166	6.84629	6.62848	2.47304	3.0813	2.85393	hoxa5a	Homeobox protein Hox-A5a			GO:0005634,GO:0000981,GO:0000978,GO:0009952,GO:0006357	nucleus|DNA-binding transcription factor activity, RNA polymerase II-specific|RNA polymerase II cis-regulatory region sequence-specific DNA binding|anterior/posterior pattern specification|regulation of transcription by RNA polymerase II
evm.TU.Hic_asm_19.543	1751.41	846.947	2655.87	3.13457	1.64827	1.59657e-28	2.37695e-26	Up	87.3612	70.0056	90.3278	34.866	33.2424	29.032	Sstr5	Somatostatin receptor type 5	ko04024,ko04080,ko04935	cAMP signaling pathway|Neuroactive ligand-receptor interaction|Growth hormone synthesis, secretion and action	GO:0005737,GO:0043005,GO:0005886,GO:0004930,GO:0042923,GO:0042277,GO:0004994,GO:0007193,GO:0071385,GO:0042593,GO:0007218,GO:0032467,GO:0050796	cytoplasm|neuron projection|plasma membrane|G protein-coupled receptor activity|neuropeptide binding|peptide binding|somatostatin receptor activity|adenylate cyclase-inhibiting G protein-coupled receptor signaling pathway|cellular response to glucocorticoid stimulus|glucose homeostasis|neuropeptide signaling pathway|positive regulation of cytokinesis|regulation of insulin secretion
evm.TU.Hic_asm_19.1709	129.822	63.0126	196.631	3.12821	1.64534	0.00157175	0.00691161	Up	0.774941	0.66291	2.11801	0.203598	0.340346	0.859056	EVPL	Envoplakin			GO:0001533,GO:0005737,GO:0005829,GO:0030057,GO:0070062,GO:0045111,GO:0016020,GO:0045296,GO:0005198,GO:0008544,GO:0045104,GO:0031424,GO:0030216,GO:0018149,GO:0002786,GO:0042060	cornified envelope|cytoplasm|cytosol|desmosome|extracellular exosome|intermediate filament cytoskeleton|membrane|cadherin binding|structural molecule activity|epidermis development|intermediate filament cytoskeleton organization|keratinization|keratinocyte differentiation|peptide cross-linking|regulation of antibacterial peptide production|wound healing
evm.TU.Hic_asm_1.668	2014.87	977.587	3052.16	3.1212	1.6421	4.64544e-37	1.17041e-34	Up	58.7404	68.4501	71.4371	27.3574	26.0233	24.8869	ucp2	Mitochondrial uncoupling protein 2			GO:0005743,GO:0006839	mitochondrial inner membrane|mitochondrial transport
evm.TU.Hic_asm_15.2464	18.828	9.15567	28.5003	3.11152	1.63762	0.00461445	0.0171748	Up	0.852791	0.67763	1.21546	0.304989	0.388448	0.39107	C2cd4c	C2 calcium-dependent domain-containing protein 4C			GO:0005829	cytosol
evm.TU.Hic_asm_14.652	692.061	336.814	1047.31	3.10703	1.63553	8.61694e-17	4.78362e-15	Up	11.5579	9.8151	8.08094	3.88668	4.59126	3.1614	mnt	Max-binding protein MNT			GO:0005634,GO:0003677,GO:0046983	nucleus|DNA binding|protein dimerization activity
evm.TU.Hic_asm_22.809	57.6414	28.0756	87.2071	3.10636	1.63522	1.85044e-05	0.000147166	Up	2.57542	1.8389	3.32235	1.24805	0.774918	1.0442	mid1ip1a	Mid1-interacting protein 1A			GO:0005829,GO:0005874,GO:0005634,GO:0046890	cytosol|microtubule|nucleus|regulation of lipid biosynthetic process
evm.TU.Hic_asm_18.883	260.863	126.994	394.732	3.10563	1.63489	2.79806e-14	1.1291e-12	Up	9.27913	8.50615	6.7331	3.80088	3.12993	2.77294	Itpkb	Inositol-trisphosphate 3-kinase B			GO:0005737,GO:0005856,GO:0005829,GO:0005783,GO:0016020,GO:0005634,GO:0005524,GO:0005516,GO:0000828,GO:0008440,GO:0016301,GO:0007166,GO:0071277,GO:0035726,GO:0032958,GO:0032957,GO:0000165,GO:0002262,GO:0045638,GO:0033030,GO:0046854,GO:0016310,GO:0046638,GO:0046579,GO:0045059,GO:0001932,GO:0030217,GO:0045061	cytoplasm|cytoskeleton|cytosol|endoplasmic reticulum|membrane|nucleus|ATP binding|calmodulin binding|inositol hexakisphosphate kinase activity|inositol-1,4,5-trisphosphate 3-kinase activity|kinase activity|cell surface receptor signaling pathway|cellular response to calcium ion|common myeloid progenitor cell proliferation|inositol phosphate biosynthetic process|inositol trisphosphate metabolic pr…
evm.TU.Hic_asm_2.466	354.07	172.606	535.534	3.10441	1.63432	1.13115e-08	1.85399e-07	Up	10.51	16.6237	6.82664	4.3058	4.34747	4.8145	hmx3	Homeobox protein HMX3			GO:0005634,GO:0000981,GO:0000977,GO:0030154,GO:0042472,GO:0007399,GO:0048916,GO:0006357	nucleus|DNA-binding transcription factor activity, RNA polymerase II-specific|RNA polymerase II transcription regulatory region sequence-specific DNA binding|cell differentiation|inner ear morphogenesis|nervous system development|posterior lateral line development|regulation of transcription by RNA polymerase II
evm.TU.Hic_asm_0.252	2010.45	980.962	3039.95	3.09847	1.63156	2.2776e-25	2.81505e-23	Up	82.0145	77.721	109.329	36.7374	34.7954	35.2818	Lyve1	Lymphatic vessel endothelial hyaluronic acid receptor 1			GO:0071944,GO:0005886,GO:0038024,GO:0005540,GO:0004888,GO:0007155,GO:0006027,GO:0030214,GO:0002693,GO:0006898	cell periphery|plasma membrane|cargo receptor activity|hyaluronic acid binding|transmembrane signaling receptor activity|cell adhesion|glycosaminoglycan catabolic process|hyaluronan catabolic process|positive regulation of cellular extravasation|receptor-mediated endocytosis
evm.TU.Hic_asm_20.1140	1937.41	945.305	2929.52	3.09775	1.63122	8.84058e-14	3.29044e-12	Up	65.9913	76.6566	52.284	31.1524	28.5058	17.6916	slc5a8	Sodium-coupled monocarboxylate transporter 1			GO:0016020,GO:0015355,GO:0015293,GO:0006814	membrane|secondary active monocarboxylate transmembrane transporter activity|symporter activity|sodium ion transport
evm.TU.Hic_asm_3.2117	197.581	96.6847	298.477	3.08655	1.62599	1.14711e-09	2.27707e-08	Up	3.7069	4.40165	3.05148	1.99911	1.11813	1.33563			ko05206	MicroRNAs in cancer
evm.TU.Hic_asm_21.838	1511.28	740.274	2282.28	3.08346	1.62455	0.000415818	0.00224558	Up	42.3063	43.2466	17.4941	9.79661	14.0143	17.2789	CSRNP1	Cysteine/serine-rich nuclear protein 1			GO:0000785,GO:0005634,GO:0001228,GO:0003700,GO:0000981,GO:0043565,GO:0006915,GO:0060325,GO:0048008,GO:0045944,GO:0009791,GO:0006357,GO:0060021,GO:0048705	chromatin|nucleus|DNA-binding transcription activator activity, RNA polymerase II-specific|DNA-binding transcription factor activity|DNA-binding transcription factor activity, RNA polymerase II-specific|sequence-specific DNA binding|apoptotic process|face morphogenesis|platelet-derived growth factor receptor signaling pathway|positive regulation of transcription by RNA polymerase II|post-embryoni…
evm.TU.Hic_asm_5.993	14.2445	6.943	21.5459	3.08309	1.62438	0.0124869	0.0391562	Up	0.38621	0.330377	0.351853	0.122078	0.199909	0.100629
evm.TU.Hic_asm_8.710	537.378	263.165	811.59	3.0829	1.62429	8.89695e-19	6.15644e-17	Up	7.22121	5.73667	5.11765	2.67843	2.37898	2.15102	SNRK	SNF-related serine/threonine-protein kinase			GO:0005634,GO:0005524,GO:0000287,GO:0106310,GO:0004674,GO:0035556,GO:0030099,GO:0006468	nucleus|ATP binding|magnesium ion binding|protein serine kinase activity|protein serine/threonine kinase activity|intracellular signal transduction|myeloid cell differentiation|protein phosphorylation
evm.TU.Hic_asm_21.1375	183.14	89.8719	276.408	3.07789	1.62194	6.47419e-05	0.000443158	Up	5.23655	5.88052	14.1092	1.92673	3.52758	4.63225	AQPA	Aquaporin FA-CHIP	ko04924,ko04976,ko04964	Renin secretion|Bile secretion|Proximal tubule bicarbonate reclamation	GO:0005886,GO:0015267,GO:0015168,GO:0015793	plasma membrane|channel activity|glycerol transmembrane transporter activity|glycerol transmembrane transport
evm.TU.Hic_asm_3.1206	18.6147	9.24488	27.9844	3.04608	1.60696	0.00696511	0.0242306	Up	0.551164	0.423719	0.306859	0.11273	0.1846	0.223016	Syn2	Synapsin-2			GO:0098850,GO:0098978,GO:0043209,GO:0005886,GO:0014069,GO:0098685,GO:0031201,GO:0045202,GO:0008021,GO:0030672,GO:0005524,GO:0048306,GO:0042802,GO:0017156,GO:0007269,GO:0097091,GO:0099504	extrinsic component of synaptic vesicle membrane|glutamatergic synapse|myelin sheath|plasma membrane|postsynaptic density|Schaffer collateral - CA1 synapse|SNARE complex|synapse|synaptic vesicle|synaptic vesicle membrane|ATP binding|calcium-dependent protein binding|identical protein binding|calcium-ion regulated exocytosis|neurotransmitter secretion|synaptic vesicle clustering|synaptic vesicle c…
evm.TU.Hic_asm_19.1931	70.4394	34.9087	105.97	3.04599	1.60691	7.31187e-05	0.000494981	Up	2.57633	3.46704	1.59058	1.2417	0.629364	1.22823
evm.TU.Hic_asm_21.1424	115.047	56.9823	173.113	3.03604	1.60219	4.23605e-06	4.00996e-05	Up	1.83746	1.13007	1.83812	0.956628	0.428928	0.563248	Lama3	Laminin subunit alpha-3	ko04151,ko04512,ko04510,ko05200,ko05222,ko05165,ko05146,ko05145	PI3K-Akt signaling pathway|ECM-receptor interaction|Focal adhesion|Pathways in cancer|Small cell lung cancer|Human papillomavirus infection|Amoebiasis|Toxoplasmosis	GO:0005912,GO:0005604,GO:0062023,GO:0005783,GO:0005576,GO:0030056,GO:0005608,GO:0005610,GO:0005201,GO:0005178,GO:0009887,GO:0007411,GO:0016477,GO:0098609,GO:0035987,GO:0031581,GO:0007229,GO:0001738,GO:0030155,GO:0030334,GO:0045995,GO:0009888	adherens junction|basement membrane|collagen-containing extracellular matrix|endoplasmic reticulum|extracellular region|hemidesmosome|laminin-3 complex|laminin-5 complex|extracellular matrix structural constituent|integrin binding|animal organ morphogenesis|axon guidance|cell migration|cell-cell adhesion|endodermal cell differentiation|hemidesmosome assembly|integrin-mediated signaling pathway|mo…
evm.TU.Hic_asm_13.650	19.6689	9.76652	29.5714	3.02918	1.59893	0.00612512	0.0217551	Up	0.511768	0.45275	0.679437	0.312867	0.130752	0.225659	Map7d2	MAP7 domain-containing protein 2			GO:0015630,GO:0000226	microtubule cytoskeleton|microtubule cytoskeleton organization
evm.TU.Hic_asm_5.419	539.475	268.163	810.787	3.02503	1.59695	8.78043e-18	5.42619e-16	Up	48.5682	55.0005	36.5077	19.2633	18.1687	19.5654	ankrd37	Ankyrin repeat domain-containing protein 37			GO:0005737,GO:0005634	cytoplasm|nucleus
evm.TU.Hic_asm_2.322	254.574	126.545	382.602	3.02442	1.59666	5.35227e-16	2.73914e-14	Up	29.1671	29.707	22.5747	11.3057	10.9426	10.8869	Gnpnat1	Glucosamine 6-phosphate N-acetyltransferase	ko00520	Amino sugar and nucleotide sugar metabolism	GO:0005783,GO:0005793,GO:0010008,GO:0005794,GO:0000139,GO:0005770,GO:0004343,GO:0042802,GO:0048029,GO:0008080,GO:1990830,GO:0006041,GO:0006044,GO:0006048	endoplasmic reticulum|endoplasmic reticulum-Golgi intermediate compartment|endosome membrane|Golgi apparatus|Golgi membrane|late endosome|glucosamine 6-phosphate N-acetyltransferase activity|identical protein binding|monosaccharide binding|N-acetyltransferase activity|cellular response to leukemia inhibitory factor|glucosamine metabolic process|N-acetylglucosamine metabolic process|UDP-N-acetylgl…
evm.TU.Hic_asm_2.221	237.758	118.005	357.512	3.02007	1.59458	5.96039e-10	1.24743e-08	Up	66.1341	63.9102	80.6089	34.4044	32.6662	18.4166
evm.TU.Hic_asm_3.1886_evm.TU.Hic_asm_3.1888	350.299	174.56	526.038	3.01356	1.59147	4.54826e-08	6.60624e-07	Up	9.05815	3.83942	5.30206	2.93065	2.26512	2.2313	MEP1B	Meprin A subunit beta	ko04974	Protein digestion and absorption	GO:0005576,GO:0017090,GO:0005886,GO:0042802,GO:0004222,GO:0008270,GO:0006954,GO:0006508,GO:1901998	extracellular region|meprin A complex|plasma membrane|identical protein binding|metalloendopeptidase activity|zinc ion binding|inflammatory response|proteolysis|toxin transport
evm.TU.Hic_asm_21.540	6528.15	3253.5	9802.79	3.01307	1.59123	0.0016655	0.00724446	Up	161.575	160.477	53.6914	40.8801	50.8693	61.5797	PLK3	Serine/threonine-protein kinase PLK3	ko04068,ko04625,ko05152	FoxO signaling pathway|C-type lectin receptor signaling pathway|Tuberculosis	GO:0005813,GO:0005737,GO:0030425,GO:0005795,GO:0043025,GO:0005730,GO:0005654,GO:0005634,GO:0000922,GO:0005524,GO:0002039,GO:0106310,GO:0004674,GO:0006915,GO:0006974,GO:0031122,GO:0006977,GO:0007113,GO:0000082,GO:0000086,GO:0090166,GO:0000278,GO:0044819,GO:0043066,GO:0000122,GO:1904716,GO:0090316,GO:2000777,GO:0043491,GO:0006468,GO:0051302,GO:0032465,GO:1901796,GO:0006970,GO:0009314,GO:0000302	centrosome|cytoplasm|dendrite|Golgi stack|neuronal cell body|nucleolus|nucleoplasm|nucleus|spindle pole|ATP binding|p53 binding|protein serine kinase activity|protein serine/threonine kinase activity|apoptotic process|cellular response to DNA damage stimulus|cytoplasmic microtubule organization|DNA damage response, signal transduction by p53 class mediator resulting in cell cycle arrest|endomitot…
evm.TU.Hic_asm_0.916	2078.44	1035.82	3121.05	3.01253	1.59098	5.1132e-15	2.26828e-13	Up	70.956	90.2777	52.7358	32.918	30.2464	24.1842	P2ry2	P2Y purinoceptor 2	ko04080,ko04742	Neuroactive ligand-receptor interaction|Taste transduction	GO:0016324,GO:0016323,GO:0005769,GO:0098978,GO:0005764,GO:0005739,GO:0005886,GO:0048787,GO:0031686,GO:0005524,GO:0045028,GO:0045030,GO:0038023,GO:0097746,GO:0051649,GO:0007186,GO:0070254,GO:0030279,GO:0007200,GO:0032722,GO:0007204,GO:0070257,GO:0010976,GO:0060406,GO:0032308,GO:0014911,GO:0099509,GO:2000300,GO:0019233	apical plasma membrane|basolateral plasma membrane|early endosome|glutamatergic synapse|lysosome|mitochondrion|plasma membrane|presynaptic active zone membrane|A1 adenosine receptor binding|ATP binding|G protein-coupled purinergic nucleotide receptor activity|G protein-coupled UTP receptor activity|signaling receptor activity|blood vessel diameter maintenance|establishment of localization in cell…
evm.TU.Hic_asm_21.359	85.0056	42.2578	127.753	3.01134	1.59041	0.00232468	0.00963976	Up	3.41702	6.68912	16.1098	4.2613	4.48448	1.91703	GBP2	Guanylate-binding protein 2	ko04621	NOD-like receptor signaling pathway	GO:0005737,GO:0031410,GO:0005829,GO:0005794,GO:0000139,GO:0005654,GO:0005634,GO:0048471,GO:0005525,GO:0003924,GO:0042802,GO:0042803,GO:0071347,GO:0071356,GO:0071346,GO:0050830,GO:0042832,GO:0006955,GO:0034504	cytoplasm|cytoplasmic vesicle|cytosol|Golgi apparatus|Golgi membrane|nucleoplasm|nucleus|perinuclear region of cytoplasm|GTP binding|GTPase activity|identical protein binding|protein homodimerization activity|cellular response to interleukin-1|cellular response to tumor necrosis factor|cellular response to type II interferon|defense response to Gram-positive bacterium|defense response to protozoa…
evm.TU.Hic_asm_9.512	36.2286	18.0655	54.3916	3.0087	1.58914	0.00808195	0.0274264	Up	0.548634	1.33843	2.12361	0.233585	0.743762	0.658929	comtb	Catechol O-methyltransferase B	ko00140,ko00350,ko00965,ko04728	Steroid hormone biosynthesis|Tyrosine metabolism|Betalain biosynthesis|Dopaminergic synapse	GO:0005576,GO:0016206,GO:0102084,GO:0000287,GO:0008171,GO:0102938,GO:0042424,GO:0032502,GO:0042417,GO:0032259,GO:0042135	extracellular region|catechol O-methyltransferase activity|L-dopa O-methyltransferase activity|magnesium ion binding|O-methyltransferase activity|orcinol O-methyltransferase activity|catecholamine catabolic process|developmental process|dopamine metabolic process|methylation|neurotransmitter catabolic process
evm.TU.Hic_asm_6.570	13.7234	6.87108	20.5756	3.00766	1.58864	0.0155025	0.0466332	Up	2.08961	1.942	2.71457	0.691965	0.881317	1.19781
evm.TU.Hic_asm_19.281	2748.08	1372.1	4124.05	3.00636	1.58802	3.82329e-18	2.47155e-16	Up	106.634	84.8803	64.5559	35.1075	31.7005	37.9951	SOCS3	Suppressor of cytokine signaling 3	ko04120,ko04630,ko04668,ko04910,ko04920,ko04917,ko04935,ko04380,ko05160,ko05164,ko05168,ko04930,ko04932,ko04931	Ubiquitin mediated proteolysis|JAK-STAT signaling pathway|TNF signaling pathway|Insulin signaling pathway|Adipocytokine signaling pathway|Prolactin signaling pathway|Growth hormone synthesis, secretion and action|Osteoclast differentiation|Hepatitis C|Influenza A|Herpes simplex virus 1 infection|Type II diabetes mellitus|Non-alcoholic fatty liver disease|Insulin resistance	GO:0005942,GO:0046935,GO:0035556,GO:0009968,GO:0046854,GO:0016567	phosphatidylinositol 3-kinase complex|1-phosphatidylinositol-3-kinase regulator activity|intracellular signal transduction|negative regulation of signal transduction|phosphatidylinositol phosphate biosynthetic process|protein ubiquitination
evm.TU.Hic_asm_19.1032	373.649	186.83	560.469	3.00487	1.5873	2.35177e-18	1.56139e-16	Up	3.76609	3.04444	3.06182	1.35036	1.1834	1.51545	MYH11	Myosin-11	ko04530,ko04814,ko04810,ko04270,ko05130	Tight junction|Motor proteins|Regulation of actin cytoskeleton|Vascular smooth muscle contraction|Pathogenic Escherichia coli infection	GO:0005859,GO:0030016,GO:0032982,GO:0016460,GO:0003779,GO:0051015,GO:0043531,GO:0005524,GO:0005516,GO:0000287,GO:0000146,GO:0045159,GO:0032027,GO:0008307,GO:0031032,GO:0055013,GO:0048251,GO:0030239,GO:0030241,GO:0006939	muscle myosin complex|myofibril|myosin filament|myosin II complex|actin binding|actin filament binding|ADP binding|ATP binding|calmodulin binding|magnesium ion binding|microfilament motor activity|myosin II binding|myosin light chain binding|structural constituent of muscle|actomyosin structure organization|cardiac muscle cell development|elastic fiber assembly|myofibril assembly|skeletal muscle …
evm.TU.Hic_asm_18.1271	25.4486	12.6768	38.2204	3.00088	1.58539	0.00445253	0.0166478	Up	11.2985	10.5004	5.31189	3.49201	5.24179	2.30277
evm.TU.Hic_asm_19.60	54.2883	27.0759	81.5008	2.99991	1.58492	0.00150084	0.0066609	Up	2.37757	2.757	4.81347	2.40491	0.779423	0.892063	MS4A4A	Membrane-spanning 4-domains subfamily A member 4A			GO:0005783,GO:0005794,GO:0005886,GO:0044853	endoplasmic reticulum|Golgi apparatus|plasma membrane|plasma membrane raft
evm.TU.Hic_asm_6.350	3146.22	1573.55	4718.88	2.99812	1.58406	8.1259e-23	8.1061e-21	Up	84.7168	81.83	78.3914	41.3136	31.8608	27.325	CD22	B-cell receptor CD22			GO:0005769,GO:0009897,GO:0005886,GO:0055037,GO:0030246,GO:0042609,GO:0019903,GO:0033691,GO:0042113,GO:0007155,GO:0050859,GO:0030888	early endosome|external side of plasma membrane|plasma membrane|recycling endosome|carbohydrate binding|CD4 receptor binding|protein phosphatase binding|sialic acid binding|B cell activation|cell adhesion|negative regulation of B cell receptor signaling pathway|regulation of B cell proliferation
evm.TU.Hic_asm_7.901	1266.01	633.391	1898.63	2.99592	1.583	1.32753e-27	1.86348e-25	Up	27.5546	31.381	32.6601	14.2554	12.0447	11.3002	Tnfsf10	Tumor necrosis factor ligand superfamily member 10	ko04068,ko04060,ko04061,ko04210,ko04217,ko04650,ko05164,ko05130,ko05132,ko05417	FoxO signaling pathway|Cytokine-cytokine receptor interaction|Viral protein interaction with cytokine and cytokine receptor|Apoptosis|Necroptosis|Natural killer cell mediated cytotoxicity|Influenza A|Pathogenic Escherichia coli infection|Salmonella infection|Lipid and atherosclerosis	GO:0005615,GO:0005886,GO:0005125,GO:0042802,GO:0045569,GO:0005164,GO:0032813,GO:0008270,GO:0006915,GO:0006955,GO:0008584,GO:0043065,GO:0043280,GO:2001238,GO:0043123,GO:0090200,GO:0032868	extracellular space|plasma membrane|cytokine activity|identical protein binding|TRAIL binding|tumor necrosis factor receptor binding|tumor necrosis factor receptor superfamily binding|zinc ion binding|apoptotic process|immune response|male gonad development|positive regulation of apoptotic process|positive regulation of cysteine-type endopeptidase activity involved in apoptotic process|positive r…
evm.TU.Hic_asm_6.1347	73.4467	36.6593	110.234	2.99406	1.5821	0.000955012	0.00454538	Up	1.53508	0.862177	1.55391	0.920046	0.493605	0.203623	Nrsn1	Neurensin-1			GO:0031410,GO:0030426,GO:0016020,GO:0043005,GO:0043025,GO:0030133,GO:0007399	cytoplasmic vesicle|growth cone|membrane|neuron projection|neuronal cell body|transport vesicle|nervous system development
evm.TU.Hic_asm_1.999	1808.24	905.639	2710.85	2.99294	1.58156	6.89593e-11	1.65671e-09	Up	45.1416	42.9985	24.5019	19.9751	14.0559	12.2762	ETS2	Protein C-ets-2	ko04014,ko05166	Ras signaling pathway|Human T-cell leukemia virus 1 infection	GO:0005829,GO:0005654,GO:0005634,GO:0005886,GO:0000981,GO:0001227,GO:0019904,GO:0000978,GO:0061629,GO:0030154,GO:0045944,GO:0006357	cytosol|nucleoplasm|nucleus|plasma membrane|DNA-binding transcription factor activity, RNA polymerase II-specific|DNA-binding transcription repressor activity, RNA polymerase II-specific|protein domain specific binding|RNA polymerase II cis-regulatory region sequence-specific DNA binding|RNA polymerase II-specific DNA-binding transcription factor binding|cell differentiation|positive regulation o…
evm.TU.Hic_asm_15.630	1987.18	995.779	2978.59	2.99144	1.58084	1.16301e-38	3.26507e-36	Up	60.5832	64.3242	67.9185	24.4112	27.1468	27.7243	acdh-6	Probable acyl-CoA dehydrogenase 6	ko00907	Pinene, camphor and geraniol degradation	GO:0005737,GO:0003995,GO:0050660,GO:0008470,GO:0033539,GO:0006552	cytoplasm|acyl-CoA dehydrogenase activity|flavin adenine dinucleotide binding|isovaleryl-CoA dehydrogenase activity|fatty acid beta-oxidation using acyl-CoA dehydrogenase|leucine catabolic process
evm.TU.Hic_asm_13.955	208.483	104.367	312.599	2.99107	1.58066	2.48791e-14	1.01227e-12	Up	8.64285	7.70659	9.17314	3.18749	4.00486	3.28075	EPS8L1	Epidermal growth factor receptor kinase substrate 8-like protein 1			GO:0005829,GO:0070062,GO:0005886,GO:0032991,GO:0032587,GO:0003779,GO:0045296,GO:0042608,GO:1900029,GO:0035023,GO:0007266	cytosol|extracellular exosome|plasma membrane|protein-containing complex|ruffle membrane|actin binding|cadherin binding|T cell receptor binding|positive regulation of ruffle assembly|regulation of Rho protein signal transduction|Rho protein signal transduction
evm.TU.Hic_asm_14.2443	28.8652	14.5207	43.2097	2.98749	1.57893	0.00924394	0.030588	Up	2.56184	4.84678	7.47108	2.42383	0.810364	2.937	ucma	Unique cartilage matrix-associated protein			GO:0005576,GO:0045667	extracellular region|regulation of osteoblast differentiation
evm.TU.Hic_asm_5.1298	53.2885	26.8222	79.7549	2.98625	1.57834	0.000201806	0.00119816	Up	1.6096	1.48596	0.762674	0.612398	0.357489	0.628194	NHERF2	Na(+)/H(+) exchange regulatory cofactor NHE-RF2	ko04960	Aldosterone-regulated sodium reabsorption	GO:0016324,GO:0012505,GO:0070062,GO:0005925,GO:0005634,GO:0005886,GO:0008013,GO:0045296,GO:0042802,GO:0019902,GO:0008022,GO:0043495,GO:0005102,GO:0031799,GO:0031800,GO:0072659,GO:0065003	apical plasma membrane|endomembrane system|extracellular exosome|focal adhesion|nucleus|plasma membrane|beta-catenin binding|cadherin binding|identical protein binding|phosphatase binding|protein C-terminus binding|protein-membrane adaptor activity|signaling receptor binding|type 2 metabotropic glutamate receptor binding|type 3 metabotropic glutamate receptor binding|protein localization to plasm…
evm.TU.Hic_asm_12.436	727.582	364.714	1090.45	2.98613	1.57828	4.13035e-14	1.61692e-12	Up	14.1097	17.5092	21.107	7.91014	8.2385	5.53596	GFI1B	Zinc finger protein Gfi-1b			GO:0016363,GO:0005654,GO:0005634,GO:0005886,GO:0005667,GO:0001228,GO:0000981,GO:0046872,GO:0000978,GO:0061629,GO:1990837,GO:0006325,GO:2000134,GO:0000122,GO:1903706,GO:0006357	nuclear matrix|nucleoplasm|nucleus|plasma membrane|transcription regulator complex|DNA-binding transcription activator activity, RNA polymerase II-specific|DNA-binding transcription factor activity, RNA polymerase II-specific|metal ion binding|RNA polymerase II cis-regulatory region sequence-specific DNA binding|RNA polymerase II-specific DNA-binding transcription factor binding|sequence-specific…
evm.TU.Hic_asm_14.854	58.636	29.3587	87.9134	2.98284	1.57669	4.57879e-06	4.30126e-05	Up	2.56109	2.58536	2.1634	1.16978	1.08948	0.742474	MOS	Serine/threonine-protein kinase mos	ko04114,ko04810,ko04914	Oocyte meiosis|Regulation of actin cytoskeleton|Progesterone-mediated oocyte maturation	GO:0005737,GO:0005524,GO:0004709,GO:0004672,GO:0106310,GO:0000165,GO:1902103,GO:0043410,GO:0046777,GO:0007165	cytoplasm|ATP binding|MAP kinase kinase kinase activity|protein kinase activity|protein serine kinase activity|MAPK cascade|negative regulation of metaphase/anaphase transition of meiotic cell cycle|positive regulation of MAPK cascade|protein autophosphorylation|signal transduction
evm.TU.Hic_asm_15.2676	295.88	148.565	443.195	2.97894	1.5748	2.99259e-07	3.68949e-06	Up	12.3599	10.9765	7.73807	6.26268	4.05102	2.50393	hsh2d	Hematopoietic SH2 domain-containing protein homolog			GO:0007165	signal transduction
evm.TU.Hic_asm_13.554	280.841	141.024	420.657	2.97724	1.57398	1.61637e-15	7.6358e-14	Up	9.61379	9.06239	11.7014	4.57213	4.31893	3.6348
evm.TU.Hic_asm_7.1030	336.569	169.409	503.73	2.9753	1.57303	7.18329e-22	6.62751e-20	Up	12.9264	12.5436	12.295	5.53742	4.73539	5.35567	ccdc125	Coiled-coil domain-containing protein 125			GO:0005737,GO:2000146,GO:0035024	cytoplasm|negative regulation of cell motility|negative regulation of Rho protein signal transduction
[truncated: 1,594 more rows]

## Sheet: Table S3
Table S3. Details of the GO term enrichment analysis.
[truncated: 5,031 more rows]

## Sheet: Table S4
Table S4. Information on the KEGG pathway analysis results for the gene.
[truncated: 352 more rows]

[truncated: 1 more sheets: Table S5]
